# Supplementary material for: Genome-Wide Chromatin Analysis of FFPE Tissues Using a Dual-Arm Robot with Clinical Potential
Source: Cancers (Basel). 2021 Apr 28;13(9):2126. doi: 10.3390/cancers13092126 (PMC8125448; doi:10.3390/cancers13092126)
Supplement: Supplementary file 1 [file cancers-13-02126-s001.zip]

Archive with 3 entries (3 files):
- cancers-1178987-supplementary materials/cancers-1178987-supplementary materials.pdf
- cancers-1178987-supplementary materials/Supplementary_movie.mp4
- cancers-1178987-supplementary materials/Supplementary_table.xlsx
