# Supplementary material for: Genome-Wide Chromatin Analysis of FFPE Tissues Using a Dual-Arm Robot with Clinical Potential
Source: Cancers (Basel). 2021 Apr 28;13(9):2126. doi: 10.3390/cancers13092126 (PMC8125448; doi:10.3390/cancers13092126)
Supplement: Supplementary file 1 [file cancers-13-02126-s001.zip › cancers-1178987-supplementary materials/Supplementary_table.xlsx]

## Sheet: Supplementary_Table_1
Supplementary Table 1 | Sample characteristics, antibody information and ChIP-seq library statistics
Type of Cancer	Origin	Type of Sample	Sample ID	Approximate elapsed time (years)	Assays	Chromatin (ng) per IP	Antibody information				Library Kit	PCR cycle #	NGS	Redundant rate1	Total tags2	Tags after filtering3	Peak numbers (P-value cutoff; 1e-5)	Peak numbers (P-value cutoff; 1e-9)
							Name	Company	Catalog #	lot #
HCC4	Wakayama Med. Univ.	FFPE	1	4	IP	300	H3K4me3	CST	9727	2	Qiagen5	16	HiSeq 3000, 36 single-end bases (36SE)	0.85	55920504	8660544	86454	11929
HCC	Wakayama Med. Univ.	FFPE	1	4	IP	4080	H3K27ac	Abcam	Ab4729	GR254711-1	Swift6	11	HiSeq 3000, 36 single-end bases (36SE)	0.23	57197363	43794964	77785	36999
HCC	Wakayama Med. Univ.	FFPE	1	4	IP	4080	CTCF	CST	3418	3	Swift	13	HiSeq 3000, 36 single-end bases (36SE)	0.4	40356261	24272812	55481	39035
HCC	Wakayama Med. Univ.	FFPE	1	4	Input	-	-	-	-	-	Qiagen	5	HiSeq 3000, 36 single-end bases (36SE)	0.14	79598357	68488431	-	-
HCC	Wakayama Med. Univ.	FFPE	2	3	IP	170	H3K4me3	CST	9727	2	Qiagen	16	HiSeq 3000, 36 single-end bases (36SE)	0.82	35862479	6608338	60788	21304
HCC	Wakayama Med. Univ.	FFPE	2	3	IP	1256	H3K27ac	Abcam	Ab4729	GR254711-1	Swift	13	HiSeq 3000, 36 single-end bases (36SE)	0.42	31993537	18669362	96112	38380
HCC	Wakayama Med. Univ.	FFPE	2	3	IP	1256	CTCF	CST	3418	3	Swift	15	HiSeq 3000, 36 single-end bases (36SE)	0.72	15947962	4477200	38136	21201
HCC	Wakayama Med. Univ.	FFPE	2	3	Input	-	-	-	-	-	Qiagen	6	HiSeq 3000, 36 single-end bases (36SE)	0.15	81522087	69281095	-	-
OCCC7	The Univ. of Tokyo Hospital	FFPE	1	9	IP	372	H3K4me3	CST	9727	2	Swift	13	HiSeq 3000, 36 single-end bases (36SE)	0.43	33066680	18776508	24872	17790
OCCC	The Univ. of Tokyo Hospital	FFPE	1	9	IP	378	H3K27ac	Abcam	Ab4729	GR254711-1	Swift	12	HiSeq 3000, 36 single-end bases (36SE)	0.2	42803798	34238920	45859	24657
OCCC	The Univ. of Tokyo Hospital	FFPE	1	9	IP	2082	CTCF	CST	3418	3	Swift	13	HiSeq 3000, 36 single-end bases (36SE)	0.32	35949738	24458788	48037	34066
OCCC	The Univ. of Tokyo Hospital	FFPE	1	9	Input	-	-	-	-	-	Swift	10	HiSeq 3000, 36 single-end bases (36SE)	0.14	50075922	43307666	-	-
OCCC	The Univ. of Tokyo Hospital	FFPE	2	6	IP	214	H3K4me3	CST	9727	2	Swift	14	HiSeq 3000, 36 single-end bases (36SE)	0.47	22904466	12132225	29635	18341
OCCC	The Univ. of Tokyo Hospital	FFPE	2	6	IP	330	H3K27ac	Abcam	Ab4729	GR254711-1	Swift	13	HiSeq 3000, 36 single-end bases (36SE)	0.29	35810575	25388732	48431	30921
OCCC	The Univ. of Tokyo Hospital	FFPE	2	6	IP	828	CTCF	CST	3418	3	Swift	13	HiSeq 3000, 36 single-end bases (36SE)	0.38	31565094	19609929	37935	21876
OCCC	The Univ. of Tokyo Hospital	FFPE	2	6	Input	-	-	-	-	-	Swift	12	HiSeq 3000, 36 single-end bases (36SE)	0.21	43238447	34313394	-	-
OCCC	The Univ. of Tokyo Hospital	FF	2	-	IP	250	H3K4me3	CST	9727	5	Swift	10	HiSeq 4000, 50 single-end bases (50SE)	0.18	39038909	31861294	15643	14593
OCCC	The Univ. of Tokyo Hospital	FF	2	-	IP	500	H3K27ac	Abcam	ab4729	GR3252404-1	Swift	15	Novaseq 6000, 50 pair-end bases (50PE)	0.7	47535490	14140631	48253	28905
OCCC	The Univ. of Tokyo Hospital	FF	2	-	IP	5800	CTCF	CST	3418	3	Swift	14	HiSeq 4000, 50 single-end bases (50SE)	0.53	51129376	24133911	13681	5697
OCCC	The Univ. of Tokyo Hospital	FF	2	-	Input	-	-	-	-	-	Swift	4	HiSeq 4000, 50 single-end bases (50SE)	0.14	45367327	39130006	-	-
EEA8	NCCH9	FFPE	1	-	IP	20000	CTCF	CST	3418	3	Swift	15	Novaseq 6000, 50 pair-end bases (50PE)	0.73	53154851	14349917	50295	40253
EEA	NCCH	FFPE (FF)	1	-	IP	20000	CTCF	CST	3418	3	Swift	15	Novaseq 6000, 50 pair-end bases (50PE)	0.69	51905335	15859614	45594	36145
EEA	NCCH	Fresh	1	-	IP	20000	CTCF	CST	3418	3	Swift	6	Novaseq 6000, 50 pair-end bases (50PE)	0.13	52601950	46021285	36732	29721
EEA	NCCH	FF	1	-	IP	20000	CTCF	CST	3418	3	Swift	8	Novaseq 6000, 50 pair-end bases (50PE)	0.14	67203484	57856180	43772	31375
EEA	NCCH	Fresh	1	-	Input	-	-	-	-	-	Swift	3	Novaseq 6000, 50 pair-end bases (50PE)	0.1	38946873	35047464	-	-
CC10	NCCH	FFPE	1	-	IP	24900	CTCF	CST	3418	3	Swift	11	Novaseq 6000, 50 pair-end bases (50PE)	0.25	52268550	39393727	56008	45844
CC	NCCH	FFPE (FF)	1	-	IP	21300	CTCF	CST	3418	3	Swift	14	Novaseq 6000, 50 pair-end bases (50PE)	0.63	53204356	19825974	44555	33459
CC	NCCH	Fresh	1	-	IP	20000	CTCF	CST	3418	3	Swift	7	Novaseq 6000, 50 pair-end bases (50PE)	0.17	62852165	52191738	48495	42037
CC	NCCH	FF	1	-	IP	20000	CTCF	CST	3418	3	Swift	7	Novaseq 6000, 50 pair-end bases (50PE)	0.2	57463071	45841903	63496	53225
CC	NCCH	Fresh	1	-	Input	-	-	-	-	-	Swift	4	Novaseq 6000, 50 pair-end bases (50PE)	0.11	77691662	69411304	-	-
1Redundant rate: the ratio of redundant reads over all mapped reads
2Total tags: total number of mapped reads
3Tags after filtering: total number of mapped reads after removing PCR duplicates
4HCC: Hepatocellular carcinoma
5Qiagen: QIAseq Ultralow Input Library Kit (Cat#180492)
6Swift Biosciences: Accel-NGS 2S Plus DNA Library Kit (Cat# 21096)
7OCCC: Ovarian clear-cell carcinoma
8EEA: Endometrial endometrioid adenocarcinoma
9NCCH: National Cancer Center Hospital
10CC: Cervical carcinosarcoma

## Sheet: Supplementary_Table_2
Supplementary Table 2 | Clinical information of LUAD in this study
Origin	Driver gene	Driver mutation	Age	Sex	Smoking status	Area (mm2)1	Approximate elapsed time (years)
NCCH2	EGFR	L858R	66	M	Ever-smoker	254.4	9
NCCH	EGFR	L858R	62	M	Ever-smoker	190	9
NCCH	EGFR	L858R	74	F	Never-smoker	156	9
NCCH	EGFR	p.E746_A750del	67	F	Never-smoker	199	9
NCCH	EGFR	L858R	77	F	Never-smoker	219.5	9
NCCH	EGFR	L858R	62	F	Never-smoker	498.3	9
NCCH	EGFR	p.L747_E749del	69	M	Ever-smoker	386	8
NCCH	EGFR	p.E746_A750del	40	M	Current-smoker	139.9	8
NCCH	EGFR	p.E746_A750del	40	M	Never-smoker	243.8	7
NCCH	EGFR	EGFR ex19 del 745-750	72	F	Never-smoker	167.4	5
NCCH	EGFR	EGFR ex21 V781L	50	F	Never-smoker	198	5
NCCH	EGFR	EGFR ex21 L858R	61	F	Never-smoker	279	5
NCCH	EGFR	EGFR ex20 S768I	83	F	Never-smoker	291.4	4
NCCH	EGFR	EGFR ex21 L858R	56	F	Never-smoker	160	4
NCCH	EGFR	EGFR ex21 L858R	71	F	Never-smoker	243.7	4
NCCH	EGFR	EGFR ex21 L861Q	79	F	Never-smoker	248.8	4
NCCH	EGFR	EGFR ex19 del 746-751	83	F	Never-smoker	105.5	4
NCCH	EGFR	EGFR ex21 L858R	69	F	Ever-smoker	179.3	3
NCCH	EGFR	EGFR ex19 del 745-750	62	F	Never-smoker	117.8	2
NCCH	EGFR	EGFR ex21 L858R	79	F	Never-smoker	285.7	2
NCCH	EGFR	EGFR ex21 L858R	73	F	Never-smoker	75.7	3
NCCH	EGFR	EGFR ex19 del 745-750	44	F	Never-smoker	96.8	2
NCCH	EGFR	EGFR_p.A767_S768insTLA	50	F	Never-smoker	109.4	2
NCCH	Pan-negative	NA	66	F	Never-smoker	389.4	8
NCCH	Pan-negative	NA	70	F	Never-smoker	189.1	7
NCCH	Pan-negative	NA	70	F	Never-smoker	257.5	7
NCCH	Pan-negative	NA	74	F	Never-smoker	254.9	7
NCCH	Pan-negative	NA	83	F	Never-smoker	212.4	7
NCCH	Pan-negative	NA	64	M	Current-smoker	262.9	6
NCCH	Pan-negative	NA	70	F	Never-smoker	240.1	6
NCCH	Pan-negative	NA	76	F	Never-smoker	261.4	6
NCCH	Pan-negative	NA	69	F	Never-smoker	155.7	5
NCCH	Pan-negative	NA	61	F	Never-smoker	163.2	4
NCCH	Pan-negative	NA	75	F	Never-smoker	381.6	3
NCCH	Pan-negative	NA	54	F	Never-smoker	109.5	7
NCCH	Pan-negative	NA	59	F	Never-smoker	156.2	2
NCCH	Pan-negative	NA	84	F	Never-smoker	170.4	2
NCCH	Pan-negative	NA	78	F	Never-smoker	228.9	2
NCCH	Pan-negative	NA	57	F	Smoker	398.5	2
NCCH	Pan-negative	NA	82	F	Never-smoker	289.7	2
NCCH	Pan-negative	NA	51	F	Never-smoker	499.7	2
NCCH	Pan-negative	NA	70	F	Never-smoker	216.9	2
NCCH	Pan-negative	NA	61	M	Never-smoker	199.7	8
NCCH	Pan-negative	NA	64	M	Ever-smoker	264.9	5
NCCH	Pan-negative	NA	76	F	Never-smoker	112.8	4
NCCH	Pan-negative	NA	72	F	Never-smoker	181	2
NCCH	Pan-negative	NA	59	F	Never-smoker	149.1	2
NCCH	Pan-negative	NA	74	F	Never-smoker	129.8	2
NCCH	Pan-negative	NA	74	F	Never-smoker	208.2	2
NCCH	Pan-negative	NA	79	F	Never-smoker	215.6	2
NCCH	Pan-negative	NA	67	F	Never-smoker	216.8	2
NCCH	Pan-negative	NA	76	M	Ever-smoker	141.1	3
NCCH	Pan-negative	NA	49	M	Ever-smoker	326.4	8
NCCH	Pan-negative	NA	71	M	Ever-smoker	135.3	7
NCCH	Pan-negative	NA	57	M	Current-smoker	160.2	7
NCCH	Pan-negative	NA	68	M	Ever-smoker	299.1	7
NCCH	Pan-negative	NA	63	M	Ever-smoker	297	7
NCCH	Pan-negative	NA	70	F	Ever-smoker	255.8	7
NCCH	Pan-negative	NA	69	M	Ever-smoker	162.9	7
NCCH	Pan-negative	NA	71	F	Current-smoker	270.8	5
NCCH	Pan-negative	NA	70	M	Ever-smoker	406.4	5
NCCH	Pan-negative	NA	67	M	Ever-smoker	302.4	5
NCCH	Pan-negative	NA	65	M	Current-smoker	90.1	4
NCCH	Pan-negative	NA	56	M	Current-smoker	352.1	4
NCCH	Pan-negative	NA	48	M	Ever-smoker	314.7	4
NCCH	Pan-negative	NA	62	M	Current-smoker	272.5	4
NCCH	Pan-negative	NA	73	M	Ever-smoker	150.8	4
NCCH	Pan-negative	NA	46	M	Ever-smoker	152.7	4
NCCH	Pan-negative	NA	57	M	Ever-smoker	130.1	4
1Area (mm2): Tumor sizes utilized for FFPE ChIP-seq
2NCCH: National Cancer Center Hospital

## Sheet: Supplementary_Table_3
Supplementary Table 3 | The list of annotated DERs for H3K27ac ChIP-seq in LUADs
Chr	Start	End	Pan-negative	EGFR	Fold	P-value	FDR	Distance to TSS	Feature	Gene name
chrY	20576051	20576150	4.3	0.06	4.24	6.37e-10	2.64e-05	325	inside	EIF1AY
chr12	103672319	103672418	3.67	0	3.67	1.86e-09	3.99e-05	2912	upstream	RP11-341G23.3
chr7	81610848	81610947	3.6	0	3.6	2.85e-09	4.68e-05	378	overlapEnd	DDX43P3
chr9	136931939	136932038	3.88	0.29	3.59	5.58e-10	2.51e-05	3801	upstream	RP11-229P13.2
chrY	20575951	20576050	4.24	0.69	3.55	4.85e-08	0.000129	225	inside	EIF1AY
chr22	37632681	37632780	3.66	0.12	3.53	1.71e-11	4.38e-06	1873	upstream	SH3BP1
chr17	36935203	36935302	3.99	0.48	3.51	2.56e-08	9.96e-05	1358	inside	RP11-445F12.1
chr17	36935203	36935302	3.99	0.48	3.51	2.56e-08	9.96e-05	1482	upstream	LHX1
chr6	18369127	18369226	3.5	0	3.49	4.93e-09	5.64e-05	3703	upstream	RP11-528A10.2
chr6	18369127	18369226	3.5	0	3.49	4.93e-09	5.64e-05	482	upstream	RP11-528A10.1
chr2	178449460	178449559	3.59	0.12	3.46	2.67e-09	4.59e-05	1952	inside	PRKRA
chr2	178449460	178449559	3.59	0.12	3.46	2.67e-09	4.59e-05	1876	upstream	DFNB59
chr7	100534548	100534647	3.45	0	3.44	6.26e-09	6.02e-05	3888	upstream	RN7SL416P
chr7	100534548	100534647	3.45	0	3.44	6.26e-09	6.02e-05	4563	upstream	AGFG2
chr3	48690795	48690894	3.61	0.18	3.43	6.41e-09	6.05e-05	4430	upstream	NCKIPSD
chr1	231237001	231237100	3.61	0.18	3.43	1.86e-08	8.81e-05	4086	inside	C1orf131
chr1	231237001	231237100	3.61	0.18	3.43	1.86e-08	8.81e-05	4106	upstream	GNPAT
chr9	16723439	16723538	3.43	0	3.42	7.37e-10	2.75e-05	3275	upstream	RP11-62F24.2
chr6	52842527	52842626	3.6	0.18	3.42	6.47e-09	6.09e-05	3468	inside	GSTA5
chrY	19567451	19567550	3.48	0.06	3.42	3.45e-08	0.000113	137	inside	TXLNGY
chr4	2615639	2615738	3.41	0	3.41	2.13e-09	4.16e-05	414	upstream	Y_RNA
chr10	91410879	91410978	3.39	0	3.39	9.96e-10	3.06e-05	1598	inside	HECTD2
chr12	14939119	14939218	3.36	0	3.36	2.67e-09	4.59e-05	36	upstream	ERP27
chr11	24455857	24455956	3.84	0.48	3.36	2.99e-09	4.85e-05	0	overlapStart	Y_RNA
chr1	225701901	225702000	3.54	0.18	3.36	1.15e-08	7.51e-05	1296	inside	RP11-145A3.1
chr9	33072639	33072738	3.35	0	3.35	2.42e-09	4.49e-05	3920	inside	SMU1
chr17	46193203	46193302	3.47	0.12	3.35	1.51e-08	8.1e-05	273	upstream	KANSL1-AS1
chr15	85767344	85767443	3.41	0.06	3.35	7.99e-08	0.000151	3546	upstream	RP11-158M2.6
chr20	50194831	50194930	3.34	0	3.34	1.74e-08	8.59e-05	3332	upstream	CEBPB-AS1
chr17	37374403	37374502	4.14	0.8	3.34	1.74e-07	0.000201	1483	upstream	C17orf78
chr22	24711981	24712080	3.33	0	3.33	2.46e-08	9.83e-05	211	upstream	CRIP1P4
chr11	93783757	93783856	3.39	0.06	3.33	3.01e-08	0.000106	534	inside	TAF1D
chr11	93783757	93783856	3.39	0.06	3.33	3.01e-08	0.000106	370	upstream	MED17
chr4	82435239	82435338	3.32	0	3.32	5.96e-09	6.01e-05	4830	upstream	HNRNPDL
chr4	82435239	82435338	3.32	0	3.32	5.96e-09	6.01e-05	4676	inside	ENOPH1
chr3	132321295	132321394	3.38	0.06	3.31	7e-09	6.17e-05	3927	inside	ACPP
chr2	95278060	95278159	3.53	0.23	3.3	7.5e-09	6.31e-05	3606	inside	PROM2
chr4	11427439	11427538	3.8	0.52	3.28	1.22e-09	3.45e-05	2226	inside	HS3ST1
chr19	11924196	11924295	3.28	0	3.28	1.89e-09	3.99e-05	772	upstream	ZNF700
chr19	11924196	11924295	3.28	0	3.28	1.89e-09	3.99e-05	779	upstream	CTD-2006C1.13
chr15	67068644	67068743	3.29	0	3.28	1.33e-08	7.79e-05	3375	upstream	RP11-798K3.2
chr15	67068644	67068743	3.29	0	3.28	1.33e-08	7.79e-05	4880	inside	SMAD3
chr20	35413831	35413930	3.29	0	3.28	1.68e-08	8.47e-05	1689	upstream	UQCC1
chr8	24298175	24298274	3.98	0.73	3.26	1.21e-08	7.61e-05	4134	inside	ADAM28
chr5	51383775	51383874	3.27	0	3.26	6.9e-08	0.000144	442	upstream	CTD-2314G24.2
chr5	51383775	51383874	3.27	0	3.26	6.9e-08	0.000144	383	inside	ISL1
chr5	31067575	31067674	3.25	0	3.25	2.46e-09	4.52e-05	1442	upstream	CTD-2127O16.2
chr12	118991819	118991918	3.25	0	3.25	1.72e-08	8.56e-05	1938	upstream	RN7SL508P
chr11	65418157	65418256	3.48	0.23	3.24	4.9e-08	0.000129	4517	upstream	NEAT1
chr7	114083548	114083647	3.57	0.34	3.23	2.32e-08	9.57e-05	2679	upstream	FOXP2
chr20	3045931	3046030	3.46	0.23	3.22	1.94e-09	3.99e-05	0	overlapStart	MRPS26
chr10	45939279	45939378	3.34	0.12	3.22	5.3e-09	5.8e-05	1143	upstream	RPL35AP25
chr17	36932203	36932302	3.44	0.23	3.21	1.13e-08	7.43e-05	4358	inside	RP11-445F12.1
chr17	36932203	36932302	3.44	0.23	3.21	1.13e-08	7.43e-05	4482	upstream	LHX1
chr20	31845131	31845230	3.21	0	3.21	2.6e-08	0.000101	388	inside	FOXS1
chr12	57838819	57838918	3.22	0	3.21	6.43e-07	0.000329	1726	inside	RP11-620J15.1
chr10	119688579	119688678	3.38	0.18	3.2	1.11e-08	7.38e-05	4755	upstream	TXNP1
chr7	64563548	64563647	3.53	0.34	3.2	1.17e-08	7.51e-05	441	upstream	ZNF680
chr5	139778875	139778974	3.53	0.34	3.2	4.99e-08	0.00013	3468	upstream	CTB-35F21.3
chr15	36257244	36257343	3.27	0.06	3.2	5.54e-08	0.000134	4986	upstream	RP11-184D12.1
chr5	132813775	132813874	3.8	0.61	3.19	5.81e-10	2.53e-05	187	inside	SOWAHA
chr11	93545157	93545256	3.19	0	3.19	2.85e-09	4.68e-05	1648	upstream	SMCO4
chr15	90660544	90660643	3.19	0	3.19	1.27e-07	0.000178	309	inside	LINC01585
chr17	36939503	36939602	3.42	0.23	3.18	2.68e-07	0.000236	2841	upstream	RP11-445F12.1
chr17	36939503	36939602	3.42	0.23	3.18	2.68e-07	0.000236	2717	inside	LHX1
chr18	77133381	77133480	3.17	0	3.17	1.24e-08	7.63e-05	202	inside	MBP
chr2	181683560	181683659	4.13	0.97	3.16	8.06e-10	2.75e-05	2894	upstream	CERKL
chr2	181683560	181683659	4.13	0.97	3.16	8.06e-10	2.75e-05	2683	upstream	NEUROD1
chr2	181683560	181683659	4.13	0.97	3.16	8.06e-10	2.75e-05	446	inside	AC013733.3
chr7	101164348	101164447	3.16	0	3.16	8.64e-09	6.69e-05	1145	inside	VGF
chr11	66617457	66617556	3.17	0	3.16	1.47e-08	8.06e-05	2366	upstream	RNU4-39P
chr11	66617457	66617556	3.17	0	3.16	1.47e-08	8.06e-05	874	inside	RBM14
chr11	66617457	66617556	3.17	0	3.16	1.47e-08	8.06e-05	830	inside	RBM14-RBM4
chr8	125355675	125355774	3.39	0.23	3.16	1.8e-08	8.73e-05	4258	upstream	RP11-550A5.2
chr6	149255127	149255226	3.39	0.23	3.15	1.3e-07	0.00018	2324	inside	RP1-111D6.4
chr20	47979531	47979630	3.14	0	3.14	6.89e-09	6.15e-05	3773	upstream	LINC01523
chr6	27741227	27741326	3.2	0.06	3.14	2e-08	9.01e-05	2732	upstream	RP1-97D16.1
chr16	11976407	11976506	3.27	0.12	3.14	2.51e-08	9.91e-05	136	inside	RP11-166B2.1
chr16	11976407	11976506	3.27	0.12	3.14	2.51e-08	9.91e-05	230	upstream	SNX29
chr9	99927639	99927738	3.2	0.06	3.14	3.37e-08	0.000112	2157	inside	RP11-60I3.4
chr18	27338481	27338580	3.15	0	3.14	4.04e-08	0.000121	4671	upstream	RP11-26N15.2
chr22	23967981	23968080	3.97	0.84	3.13	1.38e-08	7.91e-05	1079	inside	DDTL
chr22	23967981	23968080	3.97	0.84	3.13	1.38e-08	7.91e-05	1130	upstream	KB-226F1.2
chr11	35140957	35141056	3.14	0	3.13	1.99e-08	9e-05	2924	upstream	RP4-607I7.1
chr11	35140957	35141056	3.14	0	3.13	1.99e-08	9e-05	2086	inside	CD44
chr19	6064396	6064495	3.14	0	3.13	3.69e-08	0.000117	3457	upstream	CTC-232P5.3
chr4	102871139	102871238	3.7	0.56	3.13	4.9e-08	0.000129	2242	upstream	UBE2D3
chr4	102871139	102871238	3.7	0.56	3.13	4.9e-08	0.000129	2160	inside	CISD2
chr6	170175627	170175726	3.14	0	3.13	8.6e-08	0.000155	2954	upstream	RP11-302L19.3
chr6	49502527	49502626	3.13	0	3.13	1.81e-07	0.000203	2568	inside	GLYATL3
chr19	39969296	39969395	3.41	0.28	3.12	9.11e-09	6.88e-05	1609	upstream	PSMC4
chrX	21760646	21760745	3.13	0	3.12	1.68e-08	8.47e-05	2482	upstream	SMPX
chr3	77089095	77089194	3.36	0.23	3.12	1.73e-08	8.58e-05	2862	upstream	RNU6-386P
chr2	128066660	128066759	3.13	0	3.12	2.23e-08	9.41e-05	434	upstream	AC108059.1
chr2	128066660	128066759	3.13	0	3.12	2.23e-08	9.41e-05	1040	upstream	Y_RNA
chr11	11568257	11568356	3.24	0.12	3.12	2.49e-08	9.88e-05	1727	upstream	RP11-483L5.1
chr16	47200607	47200706	3.41	0.29	3.12	2.84e-08	0.000104	4295	inside	RP11-329J18.3
chr8	37679075	37679174	3.18	0.06	3.12	5.93e-08	0.000137	4687	upstream	RP11-346L1.2
chr8	24298275	24298374	4.03	0.91	3.12	2.38e-07	0.000224	4234	inside	ADAM28
chr20	45351231	45351330	3.35	0.23	3.12	6.94e-07	0.000342	2806	upstream	SDC4
chr11	8684657	8684756	3.4	0.29	3.11	5.82e-09	5.98e-05	2245	inside	RPL27A
chr11	8684657	8684756	3.4	0.29	3.11	5.82e-09	5.98e-05	682	upstream	SNORA3B
chr17	48813903	48814002	3.11	0	3.11	1.55e-08	8.11e-05	3211	inside	TTLL6
chr1	173147301	173147400	3.5	0.39	3.11	1.87e-08	8.81e-05	4950	upstream	GOT2P2
chr1	151374801	151374900	3.17	0.06	3.11	2.11e-08	9.23e-05	2067	upstream	SELENBP1
chr8	66187075	66187174	3.4	0.28	3.11	2.14e-08	9.25e-05	4918	upstream	LINC00967
chr8	115804875	115804974	3.18	0.06	3.11	7.63e-08	0.000149	4698	inside	TRPS1
chr13	95532510	95532609	3.1	0	3.09	1.88e-09	3.99e-05	1300	inside	CLDN10-AS1
chr8	123542875	123542974	3.33	0.23	3.09	5.52e-09	5.89e-05	1668	upstream	FBXO32
chr14	96267582	96267681	3.61	0.52	3.09	2.84e-08	0.000104	942	inside	RP11-404P21.3
chr17	76732903	76733002	3.1	0	3.09	3.06e-08	0.000107	0	overlapStart	RP11-318A15.7
chr17	76732903	76733002	3.1	0	3.09	3.06e-08	0.000107	2862	upstream	MFSD11
chr7	116673748	116673847	4.18	1.09	3.09	3.38e-08	0.000112	1357	inside	MET
chr7	116673748	116673847	4.18	1.09	3.09	3.38e-08	0.000112	1342	inside	MET
chr12	49704419	49704518	3.14	0.06	3.08	3.34e-09	4.93e-05	3646	inside	FMNL3
chr12	49704419	49704518	3.14	0.06	3.08	3.34e-09	4.93e-05	3206	upstream	TMBIM6
chr12	49704419	49704518	3.14	0.06	3.08	3.34e-09	4.93e-05	4718	upstream	RP11-133N21.12
chr13	50001210	50001309	3.08	0	3.08	6.36e-09	6.03e-05	4708	upstream	MIR3613
chr5	68528375	68528474	3.15	0.06	3.08	1.43e-08	8e-05	4496	inside	CTC-537E7.1
chr7	9083448	9083547	3.09	0	3.08	2.39e-08	9.73e-05	474	upstream	RP4-668E10.2
chr17	4490303	4490402	3.31	0.23	3.08	7.14e-08	0.000145	3949	upstream	RP13-580F15.2
chr11	111834157	111834256	3.32	0.23	3.08	9.58e-08	0.000161	4944	upstream	ALG9-IT1
chr7	20373548	20373647	3.61	0.52	3.08	2.06e-07	0.000213	3683	upstream	SNORD56
chr10	45968079	45968178	3.09	0	3.08	2.12e-07	0.000215	3975	inside	PARGP1
chr10	45968079	45968178	3.09	0	3.08	2.12e-07	0.000215	4270	upstream	TIMM23
chr10	16818179	16818278	3.09	0	3.08	3.36e-07	0.000255	650	upstream	RSU1
chr3	156976495	156976594	3.21	0.12	3.08	4.52e-07	0.000286	963	upstream	KLF3P2
chrY	19076851	19076950	3.94	0.86	3.08	1.1e-06	0.000418	465	inside	TTTY14
chr12	26192619	26192718	3.19	0.12	3.07	3.67e-09	5.05e-05	2617	upstream	SSPN
chr21	8395764	8395863	3.3	0.23	3.07	9.07e-09	6.88e-05	1422	upstream	CH507-513H4.4
chr19	41364296	41364395	3.59	0.52	3.07	1.11e-08	7.38e-05	122	upstream	B9D2
chr5	141877575	141877674	4.27	1.2	3.07	1.62e-08	8.3e-05	1571	inside	PCDH1
chr1	234371801	234371900	3.41	0.34	3.07	3.96e-08	0.000121	285	upstream	RP5-827C21.6
chr1	234371801	234371900	3.41	0.34	3.07	3.96e-08	0.000121	1555	upstream	COA6
chr10	96090079	96090178	3.07	0	3.07	6.98e-08	0.000144	59	inside	ENTPD1-AS1
chr2	236167060	236167159	3.54	0.47	3.07	1.15e-07	0.000173	1209	inside	GBX2
chr2	236167060	236167159	3.54	0.47	3.07	1.15e-07	0.000173	287	upstream	AC079135.1
chr15	52528344	52528443	3.19	0.12	3.07	1.86e-07	0.000205	606	inside	MYO5A
chr15	52528344	52528443	3.19	0.12	3.07	1.86e-07	0.000205	606	inside	MYO5A
chr20	47315631	47315730	3.98	0.9	3.07	1.92e-07	0.000208	2771	upstream	RP4-569M23.5
chr15	63157044	63157143	3.25	0.18	3.07	2.59e-07	0.000232	877	inside	RPS27L
chr12	6945519	6945618	3.4	0.34	3.06	1.99e-08	9e-05	2540	inside	C12orf57
chr12	6945519	6945618	3.4	0.34	3.06	1.99e-08	9e-05	914	upstream	U47924.31
chr12	6945519	6945618	3.4	0.34	3.06	1.99e-08	9e-05	849	upstream	PTPN6
chr15	47940944	47941043	3.63	0.57	3.06	3.82e-08	0.000118	3000	upstream	CTD-2007H18.1
chr22	20323281	20323380	3.06	0	3.06	8.78e-08	0.000156	3200	upstream	DGCR6L
chr22	20323281	20323380	3.06	0	3.06	8.78e-08	0.000156	4531	upstream	XXbac-B444P24.13
chr20	9989831	9989930	3.54	0.48	3.06	2.25e-07	0.000219	3742	inside	RP5-839B4.8
chr20	9989831	9989930	3.54	0.48	3.06	2.25e-07	0.000219	3704	inside	ANKEF1
chr10	44980379	44980478	3.5	0.43	3.06	3.64e-07	0.000262	1568	upstream	C10orf10
chr16	68585907	68586006	3.06	0	3.05	9.59e-09	7e-05	3505	inside	RP11-615I2.1
chr9	19098339	19098438	3.39	0.33	3.05	1.9e-08	8.85e-05	4680	inside	HAUS6
chr13	73059910	73060009	3.05	0	3.05	3.78e-08	0.000118	4933	inside	KLF5
chr16	12096107	12096206	3.23	0.18	3.05	4.37e-08	0.000125	799	upstream	RP11-276H1.2
chr2	218881860	218881959	3.53	0.48	3.05	4.52e-08	0.000126	1496	inside	WNT10A
chr13	28708610	28708709	3.05	0	3.05	5.14e-08	0.000131	4802	upstream	RNU6-53P
chr10	101778079	101778178	3.05	0	3.05	9.32e-08	0.000159	2190	inside	FGF8
chrX	100816446	100816545	3.05	0	3.05	2.28e-07	0.00022	628	inside	RP3-347M6.3
chrX	100816446	100816545	3.05	0	3.05	2.28e-07	0.00022	3813	upstream	CSTF2
chr13	81252810	81252909	3.06	0	3.05	3.42e-07	0.000256	2371	inside	RP11-452B18.2
chr20	49813731	49813830	3.38	0.34	3.05	3.89e-07	0.000267	1017	inside	SLC9A8
chrX	9823946	9824045	3.23	0.18	3.05	5.45e-07	0.000309	4476	upstream	EIF5P1
chr17	76388603	76388702	3.43	0.38	3.04	1.3e-08	7.73e-05	4081	upstream	PRPSAP1
chr8	52198075	52198174	3.05	0	3.04	1.72e-08	8.58e-05	3712	inside	RP11-26M5.2
chr2	71229160	71229259	3.11	0.06	3.04	1.08e-07	0.000169	2076	upstream	PAIP2B
chr12	13444419	13444518	3.04	0	3.04	2.66e-07	0.000235	3417	upstream	RNA5SP353
chr14	24297882	24297981	3.16	0.12	3.04	2.68e-07	0.000236	1851	inside	DHRS1
chr14	24297882	24297981	3.16	0.12	3.04	2.68e-07	0.000236	1880	upstream	NOP9
chr7	120854648	120854747	3.04	0	3.04	3.95e-07	0.000269	3654	inside	TSPAN12
chr17	37160903	37161002	4.48	1.43	3.04	9.22e-07	0.000388	1613	upstream	RP11-19G24.2
chr7	55245148	55245247	3.04	0	3.04	1.64e-06	0.000493	900	inside	RP11-339F13.2
chr3	194349895	194349994	3.1	0.06	3.03	5.4e-10	2.51e-05	1333	inside	CPN2
chr13	54116610	54116709	3.03	0	3.03	4.66e-09	5.57e-05	133	inside	RP11-168P6.2
chr12	9616819	9616918	3.37	0.34	3.03	9.06e-09	6.88e-05	365	upstream	RP11-705C15.2
chr6	36020027	36020126	3.64	0.61	3.03	3.74e-08	0.000117	4741	inside	SLC26A8
chr4	67556339	67556438	3.03	0	3.03	6.42e-08	0.000141	2289	upstream	STAP1
chr13	49631710	49631809	3.03	0	3.03	7.81e-08	0.00015	3410	inside	ARL11
chr4	68247739	68247838	3.03	0	3.03	9.81e-08	0.000163	2018	upstream	TMPRSS11B
chr2	135814660	135814759	3.32	0.29	3.03	1.01e-07	0.000164	4380	upstream	Y_RNA
chr21	25054164	25054263	3.26	0.23	3.03	1.48e-07	0.000189	1271	upstream	AP000235.3
chr15	72134944	72135043	3.41	0.39	3.03	1.79e-07	0.000202	302	inside	RP11-2I17.1
chr11	103088757	103088856	3.03	0	3.03	4.03e-07	0.000272	3358	inside	DCUN1D5
chr11	102470557	102470656	3.03	0	3.02	4.05e-08	0.000121	172	upstream	TMEM123
chr11	102470557	102470656	3.03	0	3.02	4.05e-08	0.000121	3301	inside	RP11-315O6.2
chr8	122768575	122768674	3.25	0.23	3.02	4.86e-08	0.000129	599	upstream	CDK5P1
chr8	98941675	98941774	3.63	0.61	3.02	5.32e-08	0.000132	1052	inside	STK3
chr8	98941675	98941774	3.63	0.61	3.02	5.32e-08	0.000132	1820	upstream	RP11-44N12.5
chr8	98941675	98941774	3.63	0.61	3.02	5.32e-08	0.000132	2628	upstream	OSR2
chr7	132753048	132753147	3.02	0	3.02	7e-08	0.000144	24	overlapEnd	SNORD46
chr1	40347301	40347400	3.2	0.18	3.02	9.54e-08	0.000161	2450	inside	SMAP2
chr4	82406039	82406138	3.24	0.23	3.01	1.05e-08	7.25e-05	3582	upstream	IGBP1P4
chr4	82406039	82406138	3.24	0.23	3.01	1.05e-08	7.25e-05	3332	upstream	SNORD42
chr7	66509348	66509447	3.13	0.12	3.01	2.19e-08	9.36e-05	3124	upstream	GS1-124K5.9
chr7	66509348	66509447	3.13	0.12	3.01	2.19e-08	9.36e-05	2108	upstream	GS1-124K5.10
chr12	54985219	54985318	3.13	0.12	3.01	3.78e-08	0.000118	472	upstream	TESPA1
chr9	90155639	90155738	3.01	0	3.01	4.82e-08	0.000129	2289	upstream	RP11-30P16.1
chr9	110204239	110204338	3.24	0.23	3.01	6.97e-08	0.000144	3850	inside	C9orf152
chr8	118193775	118193874	3.4	0.39	3.01	8.81e-08	0.000156	3804	upstream	AC113188.2
chr10	30522479	30522578	3.19	0.18	3.01	1.34e-07	0.000182	3617	upstream	HNRNPA1P32
chr4	1679439	1679538	3.01	0	3.01	1.34e-07	0.000182	4763	inside	FAM53A
chr11	65504657	65504756	3.35	0.34	3.01	2.98e-07	0.000245	1034	upstream	AP000769.1
chr11	65504657	65504756	3.35	0.34	3.01	2.98e-07	0.000245	1360	upstream	mascRNA-menRNA
chrX	107521146	107521245	3.01	0	3.01	5.32e-07	0.000307	1204	upstream	FRMPD3
chrY	3002551	3002650	3.34	0.33	3.01	9.81e-07	0.000398	0	overlapStart	ZFY-AS1
chrY	3002551	3002650	3.34	0.33	3.01	9.81e-07	0.000398	261	upstream	LINC00278
chr11	312957	313056	3	0	3	3.84e-08	0.000119	1815	upstream	RP11-326C3.7
chr11	312957	313056	3	0	3	3.84e-08	0.000119	449	upstream	IFITM1
chr8	81155775	81155874	3.69	0.69	3	4.72e-08	0.000129	1495	inside	RP11-1149M10.2
chr2	241773660	241773759	3.97	0.97	3	1.2e-07	0.000176	3065	upstream	GAL3ST2
chr7	116215348	116215447	3	0	3	1.65e-07	0.000197	3836	upstream	RP11-667F14.1
chr7	116215348	116215447	3	0	3	1.65e-07	0.000197	4854	inside	TES
chr15	72375344	72375443	3.06	0.06	3	2.08e-07	0.000214	537	inside	RP11-106M3.2
chr15	72375344	72375443	3.06	0.06	3	2.08e-07	0.000214	1032	inside	HEXA
chr15	72375344	72375443	3.06	0.06	3	2.08e-07	0.000214	669	upstream	HEXA-AS1
chr1	24140701	24140800	3.24	0.23	3	2.21e-07	0.000217	2320	inside	IL22RA1
chr19	46791996	46792095	3.12	0.12	3	2.36e-07	0.000223	3401	upstream	SLC1A5
chr16	57140107	57140206	3.13	0.12	3	2.5e-07	0.000229	2445	upstream	RP11-407G23.5
chr6	54783227	54783326	3.13	0.12	3	3.24e-07	0.000251	3060	upstream	RNU6-1023P
chr14	22955382	22955481	3.01	0	3	4.06e-07	0.000272	1679	inside	HAUS4
chr3	132321195	132321294	3.51	0.52	2.99	2.01e-08	9.02e-05	3827	inside	ACPP
chr1	147168601	147168700	3.42	0.43	2.99	3.16e-08	0.000109	3849	inside	PRKAB2
chr1	147168601	147168700	3.42	0.43	2.99	3.16e-08	0.000109	4070	upstream	RP11-337C18.8
chr1	147168601	147168700	3.42	0.43	2.99	3.16e-08	0.000109	4485	upstream	RP11-337C18.10
chr14	32008582	32008681	3.32	0.33	2.99	4.78e-08	0.000129	1679	inside	RP11-187E13.2
chr17	77887703	77887802	3	0	2.99	5.67e-08	0.000135	3615	upstream	FLJ45079
chr11	59044257	59044356	2.99	0	2.99	7.74e-08	0.000149	1519	inside	GLYATL1P4
chr11	102470357	102470456	3	0	2.99	1.31e-07	0.00018	0	overlapStart	TMEM123
chr11	102470357	102470456	3	0	2.99	1.31e-07	0.00018	3101	inside	RP11-315O6.2
chr5	74765975	74766074	3.72	0.73	2.99	1.56e-07	0.000194	1296	inside	GFM2
chr5	74765975	74766074	3.72	0.73	2.99	1.56e-07	0.000194	916	upstream	NSA2
chr4	48015639	48015738	2.99	0	2.99	2.1e-07	0.000214	933	inside	CNGA1
chr1	119646401	119646500	3.52	0.52	2.99	2.18e-07	0.000216	1272	inside	ZNF697
chr10	131982579	131982678	3.05	0.06	2.99	3.53e-07	0.00026	565	upstream	BNIP3
chr12	51016919	51017018	3	0	2.99	4.39e-07	0.000282	2677	upstream	RNU6-87P
chr12	45216619	45216718	3.93	0.94	2.99	4.75e-07	0.000292	577	upstream	PLEKHA8P1
chr12	45216619	45216718	3.93	0.94	2.99	4.75e-07	0.000292	631	inside	ANO6
chr10	47585079	47585178	3.11	0.12	2.99	5.97e-07	0.00032	2757	upstream	CTSLP2
chr2	98727560	98727659	4.13	1.15	2.98	8.24e-09	6.58e-05	3466	inside	MGAT4A
chr3	101662995	101663094	3.1	0.12	2.98	3.43e-08	0.000113	830	upstream	RNY1P12
chr7	20333748	20333847	3.42	0.43	2.98	5.77e-08	0.000136	2000	upstream	CTA-293F17.1
chr7	20333748	20333847	3.42	0.43	2.98	5.77e-08	0.000136	3045	inside	ITGB8
chr7	32499648	32499747	3.31	0.33	2.98	6.57e-08	0.000142	4364	upstream	LSM5
chr7	32499648	32499747	3.31	0.33	2.98	6.57e-08	0.000142	4221	inside	AVL9
chr8	37678975	37679074	2.98	0	2.98	7.12e-08	0.000145	4587	upstream	RP11-346L1.2
chr16	84553407	84553506	3.71	0.73	2.98	7.19e-08	0.000145	526	inside	TLDC1
chr19	43617996	43618095	3.41	0.43	2.98	8.88e-08	0.000156	1778	inside	ZNF428
chr8	60139075	60139174	2.98	0	2.98	1.95e-07	0.000208	2646	upstream	SLC2A13P1
chr22	42762881	42762980	2.98	0	2.98	2.99e-07	0.000245	0	overlapStart	Y_RNA
chr17	37906903	37907002	2.99	0	2.98	3.33e-07	0.000254	954	upstream	RNU6-489P
chr15	63599644	63599743	2.98	0	2.98	5.72e-07	0.000314	1845	inside	USP3-AS1
chr15	63599644	63599743	2.98	0	2.98	5.72e-07	0.000314	2290	inside	FBXL22
chr2	88452660	88452759	3.89	0.91	2.98	8.85e-07	0.000381	3	upstream	FOXI3
chr19	42242796	42242895	3.58	0.61	2.97	2.36e-08	9.66e-05	170	upstream	GSK3A
chr19	42242796	42242895	3.58	0.61	2.97	2.36e-08	9.66e-05	20	inside	AC006486.10
chr19	6108896	6108995	2.97	0	2.97	5.02e-08	0.00013	326	upstream	CTB-66B24.1
chr6	49502427	49502526	2.97	0	2.97	9.28e-08	0.000159	2468	inside	GLYATL3
chr9	77456839	77456938	2.97	0	2.97	1.01e-07	0.000164	543	inside	GNA14-AS1
chr9	28669339	28669438	2.97	0	2.97	1.13e-07	0.000172	847	inside	LINGO2
chr6	132622727	132622826	2.97	0	2.97	1.45e-07	0.000188	1448	inside	TAAR2
chr1	67523501	67523600	2.97	0	2.97	2.97e-07	0.000245	1153	inside	RP11-393N21.2
chr15	87702244	87702343	3.04	0.06	2.97	3.45e-07	0.000258	1508	inside	RP11-648K4.2
chr6	32562727	32562826	2.97	0	2.97	3.57e-07	0.000261	2704	upstream	HLA-DRB6
chr6	63551427	63551526	2.97	0	2.97	3.72e-07	0.000263	1918	upstream	RPL7AP34
chr20	62874531	62874630	3.88	0.91	2.97	4.02e-07	0.000271	1454	upstream	ARF4P2
chr17	37649603	37649702	3.74	0.77	2.97	4.75e-07	0.000292	469	inside	RP11-697E22.3
chr15	81872144	81872243	3.03	0.06	2.97	6.78e-07	0.000338	1018	upstream	RP11-499F3.2
chr2	44936060	44936159	3.73	0.77	2.96	6.15e-08	0.000138	3039	inside	RP11-89K21.1
chr2	44936060	44936159	3.73	0.77	2.96	6.15e-08	0.000138	1266	upstream	Six3os1_5
chr2	44936060	44936159	3.73	0.77	2.96	6.15e-08	0.000138	2673	upstream	Six3os1_6
chr2	44936060	44936159	3.73	0.77	2.96	6.15e-08	0.000138	3885	upstream	Six3os1_7
chr22	39901381	39901480	3.93	0.97	2.96	6.25e-08	0.00014	298	inside	GRAP2
chr3	164832095	164832194	2.96	0	2.96	7.49e-08	0.000147	614	upstream	LINC01324
chr6	63438127	63438226	3.19	0.23	2.96	9.79e-08	0.000163	2539	upstream	RP3-407E4.4
chr4	74367039	74367138	3.72	0.76	2.96	3.54e-07	0.00026	1895	inside	EREG
chr8	85465475	85465574	3.48	0.52	2.96	4.65e-07	0.000289	559	upstream	CA3-AS1
chr8	85465475	85465574	3.48	0.52	2.96	4.65e-07	0.000289	1622	inside	CA2
chr2	241773460	241773559	3.24	0.29	2.96	7.6e-07	0.000357	3265	upstream	GAL3ST2
chr8	66677175	66677274	2.95	0	2.95	1.45e-08	8.02e-05	1258	upstream	AC090154.1
chr12	122361319	122361418	3.18	0.23	2.95	2.29e-08	9.53e-05	3361	upstream	RPL21P1
chr8	38549075	38549174	3.13	0.18	2.95	3.24e-08	0.00011	3505	inside	RP11-675F6.3
chr8	87969775	87969874	2.95	0	2.95	5.35e-08	0.000132	4290	upstream	CTB-118P15.2
chr15	21156344	21156443	2.95	0	2.95	6.04e-08	0.000138	3861	upstream	BMS1P16
chr2	231462360	231462459	3.24	0.29	2.95	6.98e-08	0.000144	1919	upstream	SNORD82
chr8	65636175	65636274	3.67	0.73	2.95	7.41e-08	0.000147	1957	upstream	ARMC1
chr1	197450301	197450400	2.95	0	2.95	1.32e-07	0.00018	2831	upstream	RP11-75C23.1
chr18	36272281	36272380	3.07	0.12	2.95	1.48e-07	0.000189	1193	upstream	RP11-49I11.2
chr20	59047531	59047630	3.52	0.57	2.95	1.96e-07	0.000209	4621	upstream	PRELID3B
chr2	3143260	3143359	3.06	0.12	2.94	2.62e-08	0.000101	2420	inside	AC019118.3
chr20	57392331	57392430	3.17	0.23	2.94	2.68e-08	0.000102	631	inside	RP4-800J21.3
chr20	57392331	57392430	3.17	0.23	2.94	2.68e-08	0.000102	923	inside	RBM38
chr15	67823544	67823643	3	0.06	2.94	9.16e-08	0.000158	3839	inside	SKOR1
chr20	3171631	3171730	3.59	0.65	2.94	1.3e-07	0.00018	1861	inside	LZTS3
chr1	77780901	77781000	3.37	0.43	2.94	1.78e-07	0.000202	1276	inside	MIGA1
chr17	16987203	16987302	2.94	0	2.94	2.22e-07	0.000217	1026	upstream	AC104024.2
chr14	23763882	23763981	3.07	0.12	2.94	4.61e-07	0.000288	3680	upstream	RP11-388E23.4
chr13	81252610	81252709	3.06	0.12	2.94	4.74e-07	0.000292	2171	inside	RP11-452B18.2
chr19	52280096	52280195	2.94	0	2.94	5.94e-07	0.00032	1601	upstream	MIR643
chr12	68808719	68808818	2.93	0	2.93	3.11e-08	0.000108	3239	upstream	RP11-611O2.2
chr12	68808719	68808818	2.93	0	2.93	3.11e-08	0.000108	542	inside	MDM2
chr12	57024119	57024218	3.05	0.12	2.93	3.18e-08	0.000109	4664	inside	TAC3
chr15	20552844	20552943	2.94	0	2.93	4.77e-08	0.000129	3399	upstream	RP11-467L19.6
chr11	78049357	78049456	3.41	0.48	2.93	5.92e-08	0.000137	3165	upstream	KCTD14
chr17	75294503	75294602	2.94	0	2.93	8.3e-08	0.000152	4992	upstream	SLC25A19
chr19	38648396	38648495	3.05	0.12	2.93	8.75e-08	0.000156	746	inside	ACTN4
chr3	141939295	141939394	3.62	0.69	2.93	9.33e-08	0.000159	747	upstream	RP11-271K21.12
chr15	21106544	21106643	2.93	0	2.93	9.69e-08	0.000162	3405	upstream	RN7SL400P
chr5	31825875	31825974	3.05	0.12	2.93	1.17e-07	0.000174	2738	upstream	CTD-2290C23.1
chr8	20957575	20957674	2.93	0	2.93	1.26e-07	0.000178	4447	inside	RP11-369E15.4
chr8	20957575	20957674	2.93	0	2.93	1.26e-07	0.000178	3562	inside	RP11-369E15.2
chr8	10726375	10726474	2.93	0	2.93	1.36e-07	0.000183	4037	inside	SOX7
chr8	10726375	10726474	2.93	0	2.93	1.36e-07	0.000183	2839	upstream	CTD-2135J3.3
chr20	46864631	46864730	2.93	0	2.93	1.7e-07	0.000199	526	upstream	RP11-323C15.1
chr12	4724119	4724218	2.93	0	2.93	2.18e-07	0.000216	4016	upstream	RP11-234B24.2
chr12	4724119	4724218	2.93	0	2.93	2.18e-07	0.000216	3777	inside	GALNT8
chr10	46369579	46369678	2.94	0	2.93	2.53e-07	0.00023	465	inside	FAM25BP
chr10	46369579	46369678	2.94	0	2.93	2.53e-07	0.00023	1080	upstream	CH17-335B8.4
chr7	20335348	20335447	3.45	0.52	2.93	4.9e-07	0.000295	3600	upstream	CTA-293F17.1
chr7	20335348	20335447	3.45	0.52	2.93	4.9e-07	0.000295	4645	inside	ITGB8
chrY	7274851	7274950	3.45	0.52	2.93	1.02e-06	0.000403	878	inside	PRKY
chr3	58670395	58670494	3.22	0.29	2.93	1.33e-06	0.000451	3546	upstream	FAM3D
chr16	66697007	66697106	3.04	0.12	2.92	2.21e-08	9.37e-05	299	upstream	CMTM4
chr10	27234879	27234978	3.53	0.61	2.92	2.21e-08	9.37e-05	2562	upstream	RNU7-12P
chr1	67556701	67556800	3.1	0.18	2.92	2.73e-08	0.000103	4272	upstream	RP11-393N21.1
chr19	8364396	8364495	3.1	0.18	2.92	3.45e-08	0.000113	1106	inside	ANGPTL4
chr22	19122381	19122480	3.2	0.29	2.92	4.08e-08	0.000122	0	overlapStart	DGCR2
chr22	19122381	19122480	3.2	0.29	2.92	4.08e-08	0.000122	851	inside	AC004471.9
chr22	19122381	19122480	3.2	0.29	2.92	4.08e-08	0.000122	2398	upstream	TSSK1A
chr15	32465844	32465943	3.76	0.84	2.92	9.7e-08	0.000162	4034	upstream	RP11-632K20.8
chr2	218961560	218961659	2.92	0	2.92	1.05e-07	0.000167	243	inside	AC097468.7
chr2	218961560	218961659	2.92	0	2.92	1.05e-07	0.000167	1904	inside	CDK5R2
chr11	121252357	121252456	3.15	0.23	2.92	1.75e-07	0.000201	1378	upstream	RPS4XP12
chr16	68296807	68296906	3.1	0.18	2.92	2.64e-07	0.000234	4016	upstream	RP11-96D1.8
chr19	1941896	1941995	3.48	0.57	2.92	3.05e-07	0.000247	746	inside	CSNK1G2
chr6	100133127	100133226	3.1	0.18	2.92	4.05e-07	0.000272	2837	upstream	PRDX2P4
chr5	42882575	42882674	2.98	0.06	2.92	4.78e-07	0.000293	4717	inside	SEPP1
chr7	55251248	55251347	3.39	0.47	2.92	8.96e-07	0.000383	4287	inside	ELDR
chr15	90388644	90388743	3.25	0.34	2.91	2.78e-08	0.000103	425	inside	IQGAP1
chr11	64208757	64208856	3.03	0.12	2.91	5.59e-08	0.000134	2078	inside	FERMT3
chr11	64208757	64208856	3.03	0.12	2.91	5.59e-08	0.000134	2076	inside	FERMT3
chr14	58517182	58517281	2.91	0	2.91	9.53e-08	0.000161	3941	upstream	HNRNPCP1
chr9	129576239	129576338	3.35	0.43	2.91	2.81e-07	0.00024	829	inside	RP11-492E3.2
chr22	43187981	43188080	3.6	0.69	2.91	4.14e-07	0.000274	847	upstream	TTLL12
chr12	57756819	57756918	3.09	0.18	2.91	5.06e-07	0.0003	805	upstream	CDK4
chr12	57756819	57756918	3.09	0.18	2.91	5.06e-07	0.0003	4436	upstream	CDK4
chr12	57756819	57756918	3.09	0.18	2.91	5.06e-07	0.0003	1720	inside	2020-03-09
chr19	40814096	40814195	3.23	0.34	2.9	3.31e-09	4.93e-05	2705	upstream	CYP2T1P
chr1	32653701	32653800	3.19	0.29	2.9	1.03e-08	7.19e-05	2797	upstream	ZBTB8OS
chr1	32653701	32653800	3.19	0.29	2.9	1.03e-08	7.19e-05	2558	inside	RBBP4
chr2	3559160	3559259	3.74	0.84	2.9	1.14e-08	7.44e-05	543	upstream	RNASEH1
chr2	3559160	3559259	3.74	0.84	2.9	1.14e-08	7.44e-05	667	inside	RNASEH1-AS1
chr1	109630401	109630500	3.08	0.18	2.9	2.61e-08	0.000101	95	upstream	RP5-1160K1.6
chr3	101514395	101514494	3.59	0.69	2.9	3e-08	0.000106	1153	upstream	SENP7
chr17	16381603	16381702	3.02	0.12	2.9	4.74e-08	0.000129	804	inside	UBB
chr8	100026975	100027074	3.46	0.56	2.9	1.42e-07	0.000186	2890	upstream	MIR1273A
chr3	194143895	194143994	3.28	0.39	2.9	1.44e-07	0.000187	1679	upstream	RN7SL215P
chr16	31487507	31487606	2.91	0	2.9	1.72e-07	0.0002	4504	inside	SLC5A2
chr16	31487507	31487606	2.91	0	2.9	1.72e-07	0.0002	885	inside	AC026471.6
chr17	4482003	4482102	2.9	0	2.9	4.21e-07	0.000276	4250	inside	RP13-580F15.2
chr7	90156348	90156447	2.9	0	2.9	5.52e-07	0.000311	1972	inside	STEAP1
chr3	49646395	49646494	2.9	0	2.9	5.59e-07	0.000311	4625	upstream	BSN-AS1
chr3	8964695	8964794	3.63	0.73	2.9	1.17e-06	0.000426	921	upstream	RAD18
chr12	7116319	7116418	2.9	0	2.89	1.01e-08	7.14e-05	67	inside	ABC12-49244600F4.4
chr12	7116319	7116418	2.9	0	2.89	1.01e-08	7.14e-05	2366	upstream	RNU6-485P
chr4	7070439	7070538	2.89	0	2.89	1.7e-08	8.5e-05	2241	upstream	GRPEL1
chr19	12963596	12963695	3.12	0.23	2.89	3.1e-08	0.000108	1463	upstream	DAND5
chr14	20781082	20781181	3.18	0.29	2.89	4.96e-08	0.00013	30	inside	RNASE6
chr14	20781082	20781181	3.18	0.29	2.89	4.96e-08	0.00013	2706	upstream	RP11-219E7.1
chr2	131091760	131091859	3.62	0.72	2.89	6.38e-08	0.000141	1600	inside	FAM168B
chr9	130693939	130694038	3.86	0.97	2.89	8.13e-08	0.000151	217	inside	EXOSC2
chr15	69467844	69467943	2.9	0	2.89	8.67e-08	0.000155	4817	inside	DRAIC
chr12	69582819	69582918	2.96	0.06	2.89	9.07e-08	0.000157	1804	upstream	MIR3913-2
chr12	69582819	69582918	2.96	0.06	2.89	9.07e-08	0.000157	2415	upstream	CCT2
chr17	76452903	76453002	3.57	0.69	2.89	9.31e-08	0.000159	203	inside	UBE2O
chr17	76452903	76453002	3.57	0.69	2.89	9.31e-08	0.000159	348	upstream	AANAT
chr6	159046427	159046526	2.96	0.06	2.89	1.58e-07	0.000194	1274	upstream	TAGAP
chrX	42256846	42256945	2.95	0.06	2.89	1.62e-07	0.000196	4386	inside	RP1-154K9.2
chr15	65297144	65297243	3.12	0.23	2.89	2.16e-07	0.000216	3374	inside	PARP16
chr15	65297144	65297243	3.12	0.23	2.89	2.16e-07	0.000216	4678	upstream	RP11-349G13.2
chr3	129185995	129186094	2.9	0	2.89	2.71e-07	0.000236	2072	upstream	CNBP
chr4	177312939	177313038	3.27	0.39	2.89	3.05e-07	0.000247	3102	inside	NEIL3
chr2	159795160	159795259	3.32	0.43	2.89	3.07e-07	0.000247	2995	inside	CD302
chr8	81155875	81155974	3.73	0.84	2.89	4.36e-07	0.000281	1595	inside	RP11-1149M10.2
chrX	57682046	57682145	2.89	0	2.89	4.67e-07	0.00029	1785	upstream	NLRP2B
chr20	10672931	10673030	3.07	0.18	2.89	5.12e-07	0.000301	1076	inside	JAG1
chr20	10672931	10673030	3.07	0.18	2.89	5.12e-07	0.000301	2	inside	RP11-103J8.1
chr10	133230779	133230878	2.9	0	2.89	5.37e-07	0.000308	504	inside	UTF1
chr1	37776701	37776800	3.01	0.12	2.89	5.58e-07	0.000311	30	inside	ACTN4P2
chr7	74177048	74177147	3.68	0.8	2.88	2.19e-08	9.36e-05	2802	inside	EIF4H
chr12	54297519	54297618	2.88	0	2.88	4.64e-08	0.000128	3502	inside	NFE2
chr12	54297519	54297618	2.88	0	2.88	4.64e-08	0.000128	3583	upstream	COPZ1
chr4	38512439	38512538	2.88	0	2.88	1e-07	0.000164	2671	inside	LINC01259
chr2	142878560	142878659	4.31	1.43	2.88	1.23e-07	0.000177	1061	inside	KYNU
chr15	85379844	85379943	3.31	0.43	2.88	1.53e-07	0.000192	627	upstream	AKAP13
chr7	108909448	108909547	2.88	0	2.88	1.61e-07	0.000196	4221	upstream	CTB-22K14.1
chr7	108909448	108909547	2.88	0	2.88	1.61e-07	0.000196	0	overlapStart	AC004014.3
chr8	52295975	52296074	3.26	0.39	2.88	1.95e-07	0.000208	1519	inside	RP11-1023P17.2
chr18	49560781	49560880	3.06	0.18	2.88	2.32e-07	0.000222	81	inside	LIPG
chr4	26864839	26864938	3.78	0.91	2.88	2.42e-07	0.000225	4239	upstream	RP11-293A21.1
chr17	4833603	4833702	3.31	0.43	2.88	3.59e-07	0.000261	214	inside	MINK1
chr1	201176501	201176600	2.89	0	2.88	4.88e-07	0.000295	4926	upstream	TMEM9
chrY	7274051	7274150	3.56	0.68	2.88	7.38e-07	0.000352	78	inside	PRKY
chrX	26658946	26659045	3	0.12	2.88	8e-07	0.000365	1438	upstream	GS1-541M1.2
chr12	8232919	8233018	2.87	0	2.87	6.14e-09	6.02e-05	2396	upstream	RP11-266K4.9
chr18	33577481	33577580	2.99	0.12	2.87	1.3e-08	7.73e-05	606	inside	RP11-258B16.1
chr18	33577481	33577580	2.99	0.12	2.87	1.3e-08	7.73e-05	996	upstream	ASXL3
chr14	41605082	41605181	3.1	0.23	2.87	3.47e-08	0.000113	225	upstream	CTD-2298J14.2
chr14	41605082	41605181	3.1	0.23	2.87	3.47e-08	0.000113	2388	upstream	LRFN5
chr4	98492239	98492338	3	0.12	2.87	4.13e-08	0.000122	4025	upstream	RP11-724M22.1
chr5	157862275	157862374	3.21	0.34	2.87	5.88e-08	0.000137	3099	upstream	CLINT1
chr11	65577057	65577156	3	0.12	2.87	7.31e-08	0.000146	1018	inside	EHBP1L1
chr22	23852881	23852980	2.88	0	2.87	7.39e-08	0.000147	3722	upstream	SLC2A11
chr11	312857	312956	2.88	0	2.87	1.21e-07	0.000176	1715	upstream	RP11-326C3.7
chr11	312857	312956	2.88	0	2.87	1.21e-07	0.000176	549	upstream	IFITM1
chr20	49712331	49712430	2.99	0.12	2.87	1.58e-07	0.000194	1447	inside	B4GALT5
chr20	50153431	50153530	2.88	0	2.87	1.75e-07	0.000201	106	inside	TMEM189-UBE2V1
chr20	50153431	50153530	2.88	0	2.87	1.75e-07	0.000201	203	inside	TMEM189
chr11	61333457	61333556	3.8	0.93	2.87	2.07e-07	0.000213	244	upstream	DDB1
chr11	61333457	61333556	3.8	0.93	2.87	2.07e-07	0.000213	246	inside	TKFC
chr1	222455501	222455600	3	0.12	2.87	2.28e-07	0.00022	795	upstream	RP11-358H9.1
chr11	69642457	69642556	2.99	0.12	2.87	2.48e-07	0.000228	1369	inside	CCND1
chr7	140238248	140238347	2.94	0.06	2.87	3.89e-07	0.000267	3522	upstream	RNU1-58P
chr15	66386244	66386343	2.87	0	2.87	4e-07	0.000271	402	inside	TIPIN
chr15	66386244	66386343	2.87	0	2.87	4e-07	0.000271	473	upstream	MAP2K1
chr15	66386244	66386343	2.87	0	2.87	4e-07	0.000271	529	upstream	MAP2K1
chr8	81729375	81729474	2.87	0	2.87	4.83e-07	0.000293	3428	inside	ZFAND1
chr8	81729375	81729474	2.87	0	2.87	4.83e-07	0.000293	2959	upstream	CHMP4C
chr1	106821701	106821800	2.87	0	2.87	6.72e-07	0.000337	3461	inside	RP11-233E12.1
chr9	23674239	23674338	3.44	0.57	2.87	1.14e-06	0.000422	1839	upstream	RP11-315I14.2
chr6	10409827	10409926	3.87	1	2.87	1.56e-06	0.000482	486	inside	TFAP2A-AS1
chr1	11063601	11063700	3.04	0.18	2.86	5.33e-08	0.000132	3576	upstream	SRM
chr1	11063601	11063700	3.04	0.18	2.86	5.33e-08	0.000132	4770	upstream	RP4-635E18.7
chr10	22252379	22252478	2.93	0.06	2.86	6.8e-08	0.000143	306	inside	RP11-573G6.4
chr7	130292648	130292747	2.99	0.12	2.86	7.42e-08	0.000147	386	upstream	CPA4
chr12	122890019	122890118	2.86	0	2.86	7.82e-08	0.00015	1298	upstream	RP11-463O12.5
chr1	84895401	84895500	2.87	0	2.86	7.89e-08	0.00015	2187	upstream	LPAR3
chr3	9367895	9367994	2.86	0	2.86	1.02e-07	0.000165	4841	upstream	SRGAP3
chr3	9367895	9367994	2.86	0	2.86	1.02e-07	0.000165	4591	upstream	RP11-380O24.1
chr9	3453539	3453638	2.92	0.06	2.86	1.05e-07	0.000167	348	inside	AL365202.1
chr8	142781575	142781674	2.98	0.12	2.86	1.1e-07	0.00017	3350	upstream	LYNX1
chr8	142781575	142781674	2.98	0.12	2.86	1.1e-07	0.00017	3699	upstream	RP11-706C16.8
chr6	76091327	76091426	2.86	0	2.86	1.13e-07	0.000172	1407	upstream	RNU6-248P
chr17	73310103	73310202	2.86	0	2.86	1.16e-07	0.000173	1972	inside	CDC42EP4
chr16	67551407	67551506	2.99	0.12	2.86	1.17e-07	0.000174	1428	inside	CTD-2012K14.5
chr3	125518395	125518494	3.19	0.34	2.86	1.94e-07	0.000208	1702	inside	SNX4
chr10	71848379	71848478	2.86	0	2.86	1.96e-07	0.000209	2896	inside	PSAP
chr10	71848379	71848478	2.86	0	2.86	1.96e-07	0.000209	3584	upstream	RNU7-38P
chr17	49083503	49083602	3.1	0.23	2.86	2.04e-07	0.000212	1908	upstream	B4GALNT2P1
chr4	74448839	74448938	3.43	0.57	2.86	2.88e-07	0.000242	3704	inside	AREG
chr17	7264203	7264302	2.99	0.12	2.86	2.96e-07	0.000245	2113	upstream	RP1-4G17.5
chr17	7264203	7264302	2.99	0.12	2.86	2.96e-07	0.000245	219	upstream	CLDN7
chr3	133746695	133746794	3.04	0.18	2.86	3.15e-07	0.000249	738	inside	TF
chr19	48259296	48259395	3.47	0.61	2.86	3.32e-07	0.000253	3349	upstream	CARD8
chr16	47460407	47460506	2.87	0	2.86	3.46e-07	0.000258	3642	inside	ITFG1
chr16	47460407	47460506	2.87	0	2.86	3.46e-07	0.000258	616	upstream	PHKB
chr3	112404495	112404594	3.29	0.43	2.86	4.44e-07	0.000283	4539	inside	RP11-231E6.1
chr17	75683003	75683102	2.86	0	2.86	4.46e-07	0.000284	3035	upstream	RP11-474I11.8
chr11	57564457	57564556	3.38	0.52	2.86	6e-07	0.000321	3727	inside	UBE2L6
chr12	9418519	9418618	2.98	0.12	2.86	7.33e-07	0.000351	3667	upstream	RP11-599J14.2
chr19	43272696	43272795	2.86	0	2.86	8.98e-07	0.000383	3165	upstream	PSG9
chr1	20584801	20584900	2.86	0	2.86	9.77e-07	0.000398	4047	upstream	CDA
chr16	8732107	8732206	3.25	0.39	2.86	1.3e-06	0.000445	547	upstream	RP11-475D10.5
chr19	35492296	35492395	3.38	0.52	2.85	1.93e-08	8.85e-05	3162	inside	KRTDAP
chrX	78065346	78065445	3.03	0.18	2.85	2.55e-08	9.96e-05	157	inside	PGK1
chr2	65229560	65229659	3.82	0.97	2.85	4.48e-08	0.000126	1806	inside	ACTR2
chr16	528107	528206	3.03	0.18	2.85	5.17e-08	0.000131	699	upstream	LINC00235
chr16	528107	528206	3.03	0.18	2.85	5.17e-08	0.000131	389	inside	CAPN15
chr5	41212475	41212574	3.37	0.52	2.85	5.75e-08	0.000136	990	inside	C6
chr10	79441179	79441278	3.28	0.43	2.85	9.02e-08	0.000157	4348	inside	ZCCHC24
chr2	177396060	177396159	3.19	0.34	2.85	1.31e-07	0.00018	3362	upstream	NFE2L2
chr2	177396060	177396159	3.19	0.34	2.85	1.31e-07	0.00018	3368	upstream	AC074286.1
chr2	177396060	177396159	3.19	0.34	2.85	1.31e-07	0.00018	3415	inside	AGPS
chr15	30991844	30991943	3.08	0.23	2.85	1.35e-07	0.000182	236	upstream	MTMR10
chr1	23015101	23015200	2.85	0	2.85	1.58e-07	0.000194	649	inside	C1orf234
chr1	23015101	23015200	2.85	0	2.85	1.58e-07	0.000194	4247	upstream	KDM1A
chr8	71357775	71357874	2.92	0.06	2.85	1.98e-07	0.00021	4357	inside	EYA1
chr17	50290703	50290802	2.92	0.06	2.85	2.05e-07	0.000213	2847	upstream	TMEM92-AS1
chr18	73715581	73715680	3.38	0.52	2.85	3.03e-07	0.000246	90	upstream	RP11-126K15.1
chr9	129108439	129108538	3.03	0.18	2.85	3.28e-07	0.000252	2650	inside	CRAT
chr9	129108439	129108538	3.03	0.18	2.85	3.28e-07	0.000252	2411	upstream	PTPA
chr8	38120075	38120174	3.19	0.34	2.85	5.04e-07	0.0003	2199	upstream	RNU6-988P
chr8	38120075	38120174	3.19	0.34	2.85	5.04e-07	0.0003	3099	upstream	RP11-90P5.5
chr1	99973201	99973300	3.19	0.34	2.85	5.61e-07	0.000312	3336	upstream	RP5-884G6.2
chr1	99973201	99973300	3.19	0.34	2.85	5.61e-07	0.000312	3411	inside	SLC35A3
chr7	44596648	44596747	3.13	0.29	2.85	5.64e-07	0.000312	4284	upstream	RP11-52M17.1
chr20	43189931	43190030	3.08	0.23	2.85	6.42e-07	0.000329	0	overlapStart	PTPRT
chr20	43189931	43190030	3.08	0.23	2.85	6.42e-07	0.000329	70	upstream	RP1-269M15.3
chr3	48914495	48914594	3.46	0.61	2.85	7.58e-07	0.000357	4226	upstream	ARIH2
chr9	93185039	93185138	3.19	0.34	2.85	8.79e-07	0.000379	122	inside	WNK2
chr13	24253210	24253309	3.07	0.23	2.84	2.2e-08	9.36e-05	1129	inside	SPATA13-AS1
chr1	182576701	182576800	2.96	0.12	2.84	3.56e-08	0.000114	239	overlapEnd	Metazoa_SRP
chr3	195548795	195548894	3.41	0.57	2.84	5.92e-08	0.000137	4746	inside	AC091633.3
chr3	195548795	195548894	3.41	0.57	2.84	5.92e-08	0.000137	4897	upstream	RN7SL73P
chr2	121308260	121308359	2.84	0	2.84	8.37e-08	0.000153	1635	upstream	AC013399.3
chr7	24908148	24908247	4.18	1.34	2.84	9.11e-08	0.000158	1553	upstream	SNRPCP19
chr22	17768681	17768780	2.9	0.06	2.84	9.87e-08	0.000163	4421	upstream	MIR3198-1
chr11	299857	299956	2.9	0.06	2.84	1.11e-07	0.000171	330	upstream	IFITM5
chr9	89312739	89312838	4.08	1.23	2.84	1.21e-07	0.000176	1540	inside	CKS2
chr4	66897239	66897338	2.84	0	2.84	2.32e-07	0.000222	0	overlapStart	RNU6-699P
chr13	49496610	49496709	2.85	0	2.84	2.36e-07	0.000223	999	inside	PHF11
chr16	53479507	53479606	2.84	0	2.84	2.55e-07	0.000231	1943	inside	RP11-44F14.7
chr5	1313575	1313674	3.61	0.76	2.84	2.73e-07	0.000237	4197	upstream	MIR4457
chrX	154767946	154768045	3.13	0.29	2.84	3.13e-07	0.000248	482	upstream	SNORA36A
chr6	37815627	37815726	2.85	0	2.84	3.83e-07	0.000266	3772	upstream	ZFAND3
chr17	39629803	39629902	3.32	0.47	2.84	9.66e-07	0.000395	3062	inside	PPP1R1B
chrX	42281446	42281545	2.84	0	2.84	1.25e-06	0.000439	3683	upstream	AL023875.1
chr11	57456357	57456456	2.83	0	2.83	2.5e-08	9.91e-05	4092	upstream	RTN4RL2
chr6	143098627	143098726	3.52	0.69	2.83	5.22e-08	0.000132	918	inside	RP1-45I4.2
chr19	2053596	2053695	2.83	0	2.83	1.18e-07	0.000175	2351	upstream	MKNK2
chr5	35428675	35428774	3.01	0.18	2.83	1.23e-07	0.000177	289	upstream	U3
chr1	182057501	182057600	2.83	0	2.83	1.4e-07	0.000185	4111	inside	ZNF648
chr6	54847127	54847226	3.7	0.87	2.83	1.54e-07	0.000193	355	inside	FAM83B
chr1	40260201	40260300	3.26	0.43	2.83	1.57e-07	0.000194	2233	upstream	RP1-39G22.7
chr1	40260201	40260300	3.26	0.43	2.83	1.57e-07	0.000194	2139	inside	ZMPSTE24
chr1	40260201	40260300	3.26	0.43	2.83	1.57e-07	0.000194	2093	inside	ZMPSTE24
chr7	83650548	83650647	2.84	0	2.83	1.64e-07	0.000197	1537	upstream	SEMA3E
chr10	91410179	91410278	2.84	0	2.83	1.77e-07	0.000202	898	inside	HECTD2
chr8	80568775	80568874	2.84	0	2.83	1.97e-07	0.000209	268	upstream	RP11-48B3.2
chr12	54126419	54126518	3.12	0.29	2.83	2.64e-07	0.000234	426	upstream	LINC01598
chr12	54126419	54126518	3.12	0.29	2.83	2.64e-07	0.000234	320	inside	RP11-834C11.4
chr20	60057331	60057430	3.27	0.43	2.83	3.23e-07	0.000251	1405	inside	C20orf197
chr14	91246182	91246281	2.83	0	2.83	3.26e-07	0.000251	3422	inside	CTD-2547L24.3
chrX	153663846	153663945	2.83	0	2.83	3.75e-07	0.000264	2280	upstream	RN7SL687P
chr2	191793360	191793459	2.83	0	2.83	3.97e-07	0.00027	0	overlapStart	AC098872.3
chr5	36665075	36665174	2.84	0	2.83	4.86e-07	0.000295	2542	upstream	CTD-2353F22.2
chr11	10898557	10898656	2.96	0.12	2.83	5.37e-07	0.000308	665	inside	CTD-2003C8.2
chr8	39931275	39931374	2.83	0	2.83	7.26e-07	0.000349	3239	upstream	IDO2
chr4	16083939	16084038	3.39	0.57	2.83	7.8e-07	0.000361	339	inside	PROM1
chr13	61418010	61418109	2.83	0	2.83	8.42e-07	0.000373	2487	upstream	PCDH20
chr13	28139210	28139309	2.84	0	2.83	9.1e-07	0.000385	1016	upstream	PAN3-AS1
chr13	28139210	28139309	2.84	0	2.83	9.1e-07	0.000385	703	inside	PAN3
chr21	43165564	43165663	3.31	0.48	2.83	1.29e-06	0.000445	3286	upstream	AP001631.10
chr21	43165564	43165663	3.31	0.48	2.83	1.29e-06	0.000445	3344	upstream	CRYAA
chr8	23810075	23810174	2.95	0.12	2.82	1.24e-08	7.63e-05	3920	upstream	RP11-175E9.2
chr8	23810075	23810174	2.95	0.12	2.82	1.24e-08	7.63e-05	3697	upstream	SNORA67
chr2	42048860	42048959	4.25	1.43	2.82	2.79e-08	0.000103	839	inside	PKDCC
chr17	31311403	31311502	2.83	0	2.82	5.5e-08	0.000133	2609	inside	EVI2B
chr7	10939048	10939147	3.73	0.91	2.82	6.96e-08	0.000144	1108	inside	NDUFA4
chr7	10939048	10939147	3.73	0.91	2.82	6.96e-08	0.000144	1275	upstream	RP5-855F16.1
chr18	47930181	47930280	2.94	0.12	2.82	7.15e-08	0.000145	865	inside	SMAD2
chr3	58176395	58176494	3.79	0.97	2.82	7.53e-08	0.000147	1879	inside	RP11-456N14.4
chr3	58176395	58176494	3.79	0.97	2.82	7.53e-08	0.000147	3514	upstream	RP11-456N14.6
chr8	141326575	141326674	3	0.18	2.82	9.73e-08	0.000162	444	inside	RP11-10J21.6
chr20	36545831	36545930	3.79	0.97	2.82	1.02e-07	0.000165	4346	inside	MYL9
chr16	71884507	71884606	2.82	0	2.82	1.3e-07	0.00018	2233	upstream	RP11-498D10.3
chr2	171518460	171518559	2.83	0	2.82	1.33e-07	0.000181	743	upstream	AC007969.5
chr2	171518460	171518559	2.83	0	2.82	1.33e-07	0.000181	3687	upstream	CYBRD1
chr17	40936103	40936202	3.11	0.29	2.82	1.37e-07	0.000183	1431	inside	KRT23
chr2	130774760	130774859	2.82	0	2.82	1.5e-07	0.00019	1786	upstream	CYCSP8
chr21	29081364	29081463	2.82	0	2.82	1.77e-07	0.000202	3892	inside	MAP3K7CL
chr16	70205807	70205906	2.82	0	2.82	2.05e-07	0.000213	26	upstream	AC009060.1
chr20	2840431	2840530	3.51	0.69	2.82	3.15e-07	0.000249	659	inside	PCED1A
chr20	2840431	2840530	3.51	0.69	2.82	3.15e-07	0.000249	172	upstream	VPS16
chr4	3463739	3463838	3.72	0.91	2.82	3.48e-07	0.000259	427	inside	DOK7
chr1	177349401	177349500	2.94	0.12	2.82	3.61e-07	0.000261	2085	upstream	RP1-35C21.1
chr12	61773919	61774018	3.42	0.61	2.82	3.69e-07	0.000262	1904	upstream	RPL21P104
chr1	94538801	94538900	2.94	0.12	2.82	4.08e-07	0.000273	2899	inside	F3
chr19	34172196	34172295	3.26	0.43	2.82	5.56e-07	0.000311	208	upstream	LSM14A
chr17	39634603	39634702	3.25	0.43	2.82	6.45e-07	0.00033	2362	upstream	STARD3
chr6	85661227	85661326	3.16	0.34	2.82	7.15e-07	0.000347	620	upstream	PKMP3
chr8	38554675	38554774	3.11	0.29	2.82	8.2e-07	0.000368	1994	upstream	RP11-675F6.3
chr8	38554675	38554774	3.11	0.29	2.82	8.2e-07	0.000368	4245	inside	RP11-675F6.4
chr2	32196760	32196859	2.94	0.12	2.82	1.36e-06	0.000455	4740	upstream	DDX50P1
chr7	66876448	66876547	2.82	0	2.81	1.25e-08	7.63e-05	4160	upstream	GTF2IP23
chr22	23786281	23786380	3.33	0.52	2.81	3.59e-08	0.000115	2322	upstream	AP000349.2
chr22	23786281	23786380	3.33	0.52	2.81	3.59e-08	0.000115	582	upstream	SMARCB1
chr22	23786281	23786380	3.33	0.52	2.81	3.59e-08	0.000115	582	upstream	SMARCB1
chr19	4797596	4797695	2.93	0.12	2.81	5.09e-08	0.000131	2036	upstream	AC005523.2
chr8	60809775	60809874	2.81	0	2.81	7.79e-08	0.000149	168	upstream	RP11-33I11.2
chr19	13778396	13778495	3.34	0.52	2.81	1.46e-07	0.000188	4277	upstream	CTB-5E10.3
chr19	13778396	13778495	3.34	0.52	2.81	1.46e-07	0.000188	4227	overlapEnd	C19orf53
chr10	88849679	88849778	3.05	0.23	2.81	1.47e-07	0.000189	2039	inside	ANKRD22
chr12	57847019	57847118	2.88	0.06	2.81	1.76e-07	0.000202	279	upstream	CTDSP2
chr15	33864344	33864443	2.81	0	2.81	2.2e-07	0.000217	381	inside	RP11-3D4.2
chr17	4968603	4968702	3.05	0.23	2.81	2.24e-07	0.000218	730	upstream	SPAG7
chr17	4968603	4968702	3.05	0.23	2.81	2.24e-07	0.000218	607	inside	RP5-1050D4.3
chr17	4968603	4968702	3.05	0.23	2.81	2.24e-07	0.000218	4148	upstream	RP5-1050D4.2
chr4	19450939	19451038	2.82	0	2.81	2.3e-07	0.000221	4397	upstream	RP11-608O21.1
chr16	31215807	31215906	2.82	0	2.81	2.4e-07	0.000224	1785	inside	TRIM72
chr11	57741957	57742056	3.1	0.29	2.81	2.74e-07	0.000237	706	inside	C11orf31
chr11	57741957	57742056	3.1	0.29	2.81	2.74e-07	0.000237	106	upstream	RP11-691N7.6
chr2	55454860	55454959	2.99	0.18	2.81	2.85e-07	0.000241	3760	upstream	RNU6-775P
chr13	52497710	52497809	2.82	0	2.81	2.89e-07	0.000243	2385	inside	RP11-78J21.6
chr3	58211595	58211694	2.81	0	2.81	3.12e-07	0.000248	3002	inside	DNASE1L3
chr13	87890410	87890509	3.15	0.34	2.81	4.27e-07	0.000278	1962	inside	TET1P1
chr4	82435339	82435438	3.1	0.29	2.81	4.28e-07	0.000278	4930	upstream	HNRNPDL
chr4	82435339	82435438	3.1	0.29	2.81	4.28e-07	0.000278	4776	inside	ENOPH1
chr8	39899175	39899274	3.14	0.33	2.81	5.32e-07	0.000307	3000	upstream	IDO1
chr16	46846807	46846906	2.93	0.12	2.81	6.82e-07	0.000339	2188	upstream	CKBP1
chr16	46846807	46846906	2.93	0.12	2.81	6.82e-07	0.000339	4092	upstream	RP11-480G7.3
chr6	134128927	134129026	3.49	0.69	2.81	9.18e-07	0.000387	4546	upstream	RN7SL408P
chr6	132671527	132671626	2.82	0	2.81	9.88e-07	0.000399	3258	upstream	HLFP1
chr13	49045510	49045609	3.37	0.56	2.81	1.08e-06	0.000415	1184	inside	RAD17P2
chr1	156240301	156240400	3.04	0.23	2.81	1.09e-06	0.000416	1561	upstream	BGLAP
chr15	57706344	57706443	3.91	1.09	2.81	1.11e-06	0.000419	185	upstream	POLR2M
chr20	50794031	50794130	3.15	0.34	2.81	1.15e-06	0.000424	763	upstream	BCAS4
chr3	42489595	42489694	3.41	0.61	2.8	8.31e-08	0.000152	295	inside	VIPR1
chr8	134835075	134835174	2.87	0.06	2.8	9.26e-08	0.000159	2894	upstream	NCRNA00250
chr8	73088675	73088774	2.87	0.06	2.8	1.15e-07	0.000173	2795	upstream	RP11-956J14.1
chr3	150601595	150601694	3.13	0.34	2.8	1.78e-07	0.000202	1533	inside	SERP1
chr3	150601595	150601694	3.13	0.34	2.8	1.78e-07	0.000202	1180	upstream	SELT
chr1	179576001	179576100	3.49	0.69	2.8	2.22e-07	0.000217	48	upstream	NPHS2
chr1	179576001	179576100	3.49	0.69	2.8	2.22e-07	0.000217	48	upstream	NPHS2
chr1	179576001	179576100	3.49	0.69	2.8	2.22e-07	0.000217	167	upstream	RNU5F-2P
chr13	98641110	98641209	2.8	0	2.8	2.24e-07	0.000218	29	inside	CALM2P4
chr16	69192107	69192206	2.8	0	2.8	2.39e-07	0.000224	4977	inside	SNTB2
chr18	47234781	47234880	2.86	0.06	2.8	3.54e-07	0.00026	232	upstream	RNU6-1131P
chr3	72445195	72445294	3.83	1.03	2.8	3.88e-07	0.000267	1623	inside	RYBP
chr15	64358844	64358943	3.03	0.23	2.8	5.02e-07	0.000299	2584	upstream	CSNK1G1
chr12	50081919	50082018	2.8	0	2.8	5.09e-07	0.0003	2953	upstream	SMARCD1
chr14	95512082	95512181	2.87	0.06	2.8	5.33e-07	0.000307	3954	upstream	RP11-1070N10.3
chr17	37923903	37924002	3.09	0.29	2.8	5.63e-07	0.000312	412	upstream	TBC1D3K
chr4	5888839	5888938	3.08	0.28	2.8	8.54e-07	0.000375	4119	inside	CRMP1
chr3	99595895	99595994	2.8	0	2.8	1.17e-06	0.000426	2069	upstream	RP11-201E8.1
chr8	94106675	94106774	3.03	0.23	2.8	1.2e-06	0.000431	2352	upstream	KB-1184D12.1
chr3	48690895	48690994	3.14	0.34	2.8	1.51e-06	0.000476	4530	upstream	NCKIPSD
chr3	44728995	44729094	3.02	0.23	2.79	6.76e-08	0.000143	501	upstream	ZNF501
chr5	55025375	55025474	3.44	0.65	2.79	1.68e-07	0.000198	2703	upstream	ESM1
chr5	55025375	55025474	3.44	0.65	2.79	1.68e-07	0.000198	1121	inside	GZMK
chr2	240028160	240028259	2.91	0.12	2.79	2.07e-07	0.000213	2757	upstream	NDUFA10
chr1	68495101	68495200	2.8	0	2.79	2.09e-07	0.000214	2020	inside	DEPDC1
chr1	68495101	68495200	2.8	0	2.79	2.09e-07	0.000214	1475	upstream	DEPDC1-AS1
chr17	41308903	41309002	2.8	0	2.79	2.23e-07	0.000218	250	inside	KRTAP16-1
chr7	23684148	23684247	2.97	0.18	2.79	2.24e-07	0.000218	4017	inside	FAM221A
chr7	23684148	23684247	2.97	0.18	2.79	2.24e-07	0.000218	3361	upstream	AC006026.13
chr13	54939010	54939109	2.92	0.12	2.79	2.41e-07	0.000225	1733	upstream	RP11-108H9.1
chr2	100323360	100323459	2.97	0.18	2.79	3.35e-07	0.000254	626	upstream	LONRF2
chr6	68638527	68638626	3.12	0.34	2.79	3.91e-07	0.000268	3499	upstream	RP3-525N10.2
chr6	68638527	68638626	3.12	0.34	2.79	3.91e-07	0.000268	3159	inside	ADGRB3
chr1	19078601	19078700	3.17	0.39	2.79	5.15e-07	0.000302	3089	upstream	RP5-1126H10.2
chr4	88278139	88278238	3.18	0.39	2.79	6.87e-07	0.00034	2830	upstream	RNU6-112P
chr20	59047631	59047730	3.4	0.61	2.79	8.94e-07	0.000382	4721	upstream	PRELID3B
chr10	122815379	122815478	2.91	0.12	2.79	1.08e-06	0.000414	3337	upstream	RP11-107C16.2
chr19	888296	888395	2.92	0.12	2.79	1.13e-06	0.000421	4822	inside	MED16
chr17	30205003	30205102	3.27	0.48	2.79	1.34e-06	0.000452	684	inside	RP11-354P11.4
chr7	6620248	6620347	3.36	0.57	2.79	1.5e-06	0.000475	4630	inside	ZNF853
chr6	83713627	83713726	2.79	0	2.79	1.67e-06	0.000497	3935	upstream	SNAP91
chr22	46041281	46041380	2.91	0.12	2.78	7.26e-08	0.000145	3472	inside	LINC00899
chr9	37034339	37034438	3.39	0.61	2.78	8.11e-08	0.000151	153	upstream	PAX5
chr17	1829403	1829502	3.17	0.38	2.78	9.29e-08	0.000159	1131	inside	SMYD4
chr17	1829403	1829502	3.17	0.38	2.78	9.29e-08	0.000159	199	upstream	RPA1
chr12	57430619	57430718	2.78	0	2.78	1.02e-07	0.000165	286	inside	R3HDM2
chr12	57430619	57430718	2.78	0	2.78	1.02e-07	0.000165	397	upstream	RP11-756H6.1
chr12	57430619	57430718	2.78	0	2.78	1.02e-07	0.000165	4041	upstream	INHBC
chr12	57752819	57752918	2.95	0.18	2.78	1.08e-07	0.000169	3094	inside	CDK4
chr12	57752819	57752918	2.95	0.18	2.78	1.08e-07	0.000169	436	upstream	CDK4
chr12	57752819	57752918	2.95	0.18	2.78	1.08e-07	0.000169	4136	upstream	MIR6759
chr12	57752819	57752918	2.95	0.18	2.78	1.08e-07	0.000169	2179	upstream	2020-03-09
chr7	88635748	88635847	2.96	0.18	2.78	1.51e-07	0.000191	3166	upstream	EEF1A1P28
chr20	50193031	50193130	2.79	0	2.78	1.95e-07	0.000209	1532	upstream	CEBPB-AS1
chr12	8396419	8396518	2.85	0.06	2.78	2.13e-07	0.000215	284	inside	LINC00937
chr4	38512339	38512438	2.96	0.18	2.78	2.4e-07	0.000224	2571	inside	LINC01259
chr5	24453975	24454074	2.9	0.12	2.78	2.59e-07	0.000232	4359	upstream	Metazoa_SRP
chr20	36873331	36873430	2.85	0.06	2.78	2.72e-07	0.000236	2690	upstream	TLDC2
chr11	1761657	1761756	2.78	0	2.78	2.8e-07	0.000239	2197	inside	RP11-295K3.1
chr11	1761657	1761756	2.78	0	2.78	2.8e-07	0.000239	2816	inside	CTSD
chr11	1761657	1761756	2.78	0	2.78	2.8e-07	0.000239	1308	inside	AC068580.6
chr20	49940031	49940130	2.78	0	2.78	2.84e-07	0.000241	3694	inside	RNF114
chr10	70818779	70818878	2.96	0.18	2.78	5.18e-07	0.000303	2817	inside	SGPL1
chr22	17168281	17168380	3.06	0.29	2.78	5.47e-07	0.000309	2993	upstream	CECR5
chr18	32771581	32771680	2.78	0	2.78	5.62e-07	0.000312	1381	inside	KLHL14
chr18	32771581	32771680	2.78	0	2.78	5.62e-07	0.000312	1785	inside	AC012123.1
chr17	45439403	45439502	3.26	0.48	2.78	6.28e-07	0.000327	4981	upstream	ARHGAP27
chr3	10763095	10763194	3.06	0.29	2.78	6.37e-07	0.000328	997	inside	LINC00606
chr3	10763095	10763194	3.06	0.29	2.78	6.37e-07	0.000328	4269	upstream	AC018495.3
chr9	21991839	21991938	3.43	0.65	2.78	7.77e-07	0.000361	2552	inside	CDKN2A
chr9	21991839	21991938	3.43	0.65	2.78	7.77e-07	0.000361	3362	inside	CDKN2A
chr9	21991839	21991938	3.43	0.65	2.78	7.77e-07	0.000361	2839	upstream	CDKN2B-AS1
chr9	21991839	21991938	3.43	0.65	2.78	7.77e-07	0.000361	3543	upstream	RP11-149I2.4
chr6	26162927	26163026	3.39	0.61	2.78	8e-07	0.000365	4780	inside	HIST1H2BD
chr6	26162927	26163026	3.39	0.61	2.78	8e-07	0.000365	1045	upstream	LARP1P1
chr13	49991310	49991409	2.78	0	2.78	8.16e-07	0.000368	4478	upstream	TRIM13
chr6	35651627	35651726	2.84	0.06	2.78	1.13e-06	0.000421	91	upstream	SNORA40
chr12	1820019	1820118	2.78	0	2.78	1.59e-06	0.000487	148	upstream	LRTM2
chr16	1163307	1163406	2.78	0	2.77	7.91e-09	6.51e-05	3130	upstream	RP11-616M22.2
chr17	17175803	17175902	2.95	0.18	2.77	8.24e-08	0.000152	2511	upstream	RN7SL775P
chr5	10561475	10561574	3.21	0.43	2.77	9.85e-08	0.000163	2755	upstream	ANKRD33B
chr10	101358479	101358578	2.77	0	2.77	9.9e-08	0.000163	4445	inside	BTRC
chr3	5120195	5120294	2.83	0.06	2.77	9.94e-08	0.000163	1925	upstream	ARL8B
chr2	73205460	73205559	3.1	0.34	2.77	1.25e-07	0.000177	3201	inside	NOTO
chr19	2781296	2781395	4.05	1.29	2.77	1.56e-07	0.000194	1975	inside	SGTA
chr19	2781296	2781395	4.05	1.29	2.77	1.56e-07	0.000194	4064	upstream	THOP1
chr12	112065019	112065118	3.15	0.39	2.77	1.61e-07	0.000195	1109	inside	RP1-267L14.3
chr12	112065019	112065118	3.15	0.39	2.77	1.61e-07	0.000195	3985	upstream	Y_RNA
chr11	64225357	64225456	3.05	0.29	2.77	1.94e-07	0.000208	797	inside	TRPT1
chr11	64225357	64225456	3.05	0.29	2.77	1.94e-07	0.000208	484	upstream	NUDT22
chr11	64225357	64225456	3.05	0.29	2.77	1.94e-07	0.000208	4821	upstream	DNAJC4
chr2	230584660	230584759	3.1	0.34	2.77	2.25e-07	0.000219	4653	upstream	AC010149.4
chr2	230584660	230584759	3.1	0.34	2.77	2.25e-07	0.000219	2361	upstream	RNU6-451P
chr3	116715695	116715794	2.84	0.06	2.77	2.84e-07	0.000241	665	upstream	TUSC7
chr5	31923175	31923274	3.2	0.43	2.77	3.12e-07	0.000248	92	upstream	CTD-2206G10.2
chr12	47218019	47218118	2.77	0	2.77	3.21e-07	0.00025	1562	upstream	PCED1B-AS1
chr21	26843364	26843463	3.11	0.34	2.77	3.77e-07	0.000264	1945	inside	ADAMTS1
chr3	42768495	42768594	2.95	0.18	2.77	3.87e-07	0.000267	4658	inside	CCDC13
chr3	42768495	42768594	2.95	0.18	2.77	3.87e-07	0.000267	2017	upstream	RP11-70C1.1
chr16	69187207	69187306	2.84	0.06	2.77	3.89e-07	0.000267	77	inside	SNTB2
chr16	69187207	69187306	2.84	0.06	2.77	3.89e-07	0.000267	3816	upstream	Y_RNA
chr2	47984760	47984859	2.84	0.06	2.77	5.08e-07	0.0003	4765	upstream	RP11-429P7.1
chr15	34225544	34225643	3.3	0.52	2.77	5.08e-07	0.0003	544	inside	EMC4
chr5	67885275	67885374	3	0.23	2.77	5.86e-07	0.000317	4721	inside	RP11-434D9.2
chr14	70811582	70811681	3.5	0.73	2.77	7.51e-07	0.000356	2047	upstream	MAP3K9
chr14	70811582	70811681	3.5	0.73	2.77	7.51e-07	0.000356	1376	inside	RP6-65G23.3
chr2	49453960	49454059	2.77	0	2.77	9.3e-07	0.000389	2063	upstream	RP11-152D8.1
chrX	125326946	125327045	2.77	0	2.77	1.04e-06	0.000408	975	inside	RP13-147D17.1
chr14	22544982	22545081	2.89	0.12	2.77	1.07e-06	0.000413	0	overlapStart	TRAJ1
chr11	121449257	121449356	2.77	0	2.77	1.16e-06	0.000425	3656	inside	RP11-730K11.1
chr11	121449257	121449356	2.77	0	2.77	1.16e-06	0.000425	2846	upstream	SORL1
chr18	50879081	50879180	3.98	1.21	2.77	1.18e-06	0.000427	31	inside	ME2
chr11	73314157	73314256	2.78	0	2.77	1.32e-06	0.00045	4795	upstream	RP11-800A3.7
chr11	10312857	10312956	2.77	0	2.77	1.34e-06	0.000452	4543	inside	AMPD3
chr12	122900619	122900718	3.21	0.43	2.77	1.53e-06	0.000479	4174	upstream	VPS37B
chr2	219392560	219392659	3.14	0.39	2.76	3.19e-08	0.000109	4063	inside	AC053503.4
chr17	48626003	48626102	3.1	0.34	2.76	5.38e-08	0.000132	253	inside	HOXB9
chr17	48626003	48626102	3.1	0.34	2.76	5.38e-08	0.000132	2572	upstream	HOXB-AS4
chr11	108119157	108119256	3.36	0.61	2.76	1.99e-07	0.00021	2427	inside	RP11-144G7.2
chr11	108119157	108119256	3.36	0.61	2.76	1.99e-07	0.00021	2259	upstream	ACAT1
chr2	42536760	42536859	2.88	0.12	2.76	2.21e-07	0.000217	3317	upstream	AC025750.7
chr5	164604675	164604774	2.99	0.23	2.76	2.34e-07	0.000223	3222	upstream	CTC-340A15.1
chr22	38396981	38397080	3.14	0.38	2.76	3.01e-07	0.000245	1441	inside	CSNK1E
chr22	38396981	38397080	3.14	0.38	2.76	3.01e-07	0.000245	1848	inside	RP3-449O17.1
chr1	101326501	101326600	2.89	0.12	2.76	3.12e-07	0.000248	3163	inside	LINC01307
chr3	36681595	36681694	2.77	0	2.76	3.59e-07	0.000261	3345	upstream	RN7SKP227
chr12	53513219	53513318	3.37	0.61	2.76	3.76e-07	0.000264	665	upstream	RP11-793H13.3
chr13	57149610	57149709	3.05	0.29	2.76	4.06e-07	0.000272	2121	inside	PRR20B
chr12	23109219	23109318	3	0.23	2.76	4.37e-07	0.000281	725	upstream	RP11-686N4.1
chr19	28398996	28399095	2.88	0.12	2.76	4.67e-07	0.00029	2567	upstream	AC093074.1
chr6	153941227	153941326	2.89	0.12	2.76	4.85e-07	0.000294	2234	upstream	HMGB3P19
chr12	7018319	7018418	3.1	0.34	2.76	5.36e-07	0.000307	91	inside	LPCAT3
chr1	201175701	201175800	2.88	0.12	2.76	6.23e-07	0.000326	4126	upstream	TMEM9
chr14	22955082	22955181	3.32	0.57	2.76	1.05e-06	0.000409	1979	inside	HAUS4
chr8	134598575	134598674	3.09	0.34	2.76	1.59e-06	0.000487	503	inside	ZFAT-AS1
chr8	134598575	134598674	3.09	0.34	2.76	1.59e-06	0.000487	1582	upstream	ZFAT-AS1_3
chr10	135679	135778	3.45	0.69	2.76	1.62e-06	0.000491	1213	inside	ZMYND11
chr22	23783681	23783780	3.13	0.38	2.75	1.22e-08	7.63e-05	177	inside	AP000349.2
chr22	23783681	23783780	3.13	0.38	2.75	1.22e-08	7.63e-05	3182	upstream	SMARCB1
chr22	23783681	23783780	3.13	0.38	2.75	1.22e-08	7.63e-05	3182	upstream	SMARCB1
chr8	38550775	38550874	2.88	0.12	2.75	7.22e-08	0.000145	1805	inside	RP11-675F6.3
chr11	10308357	10308456	2.93	0.18	2.75	1.15e-07	0.000173	4652	upstream	RP11-351I24.1
chr11	10308357	10308456	2.93	0.18	2.75	1.15e-07	0.000173	43	inside	AMPD3
chr12	45216519	45216618	3.22	0.48	2.75	1.77e-07	0.000202	477	upstream	PLEKHA8P1
chr12	45216519	45216618	3.22	0.48	2.75	1.77e-07	0.000202	531	inside	ANO6
chr4	84805139	84805238	2.75	0	2.75	2.08e-07	0.000213	1880	inside	WDFY3-AS1
chr12	52215119	52215218	2.87	0.12	2.75	2.97e-07	0.000245	4263	upstream	C12orf80
chr12	52215119	52215218	2.87	0.12	2.75	2.97e-07	0.000245	4188	inside	LINC00592
chr12	40159619	40159718	2.75	0	2.75	3.03e-07	0.000245	3379	inside	AC079630.2
chr8	58661475	58661574	3.03	0.29	2.75	4.52e-07	0.000286	1630	upstream	NSMAF
chr17	45315403	45315502	2.75	0	2.75	4.87e-07	0.000295	1537	inside	MAP3K14
chr16	9355207	9355306	2.81	0.06	2.75	4.98e-07	0.000298	281	upstream	RP11-243A14.1
chrX	119789546	119789645	3.27	0.52	2.75	6.44e-07	0.00033	1997	inside	RPL39
chrX	119789546	119789645	3.27	0.52	2.75	6.44e-07	0.00033	2061	upstream	SNORA69
chr12	1595619	1595718	2.75	0	2.75	7.22e-07	0.000349	1453	upstream	FBXL14
chr12	96398619	96398718	2.76	0	2.75	7.54e-07	0.000356	1841	inside	CDK17
chr19	38320096	38320195	2.75	0	2.75	8.69e-07	0.000377	2822	upstream	YIF1B
chr19	38320096	38320195	2.75	0	2.75	8.69e-07	0.000377	251	inside	KCNK6
chrY	19567151	19567250	2.99	0.23	2.75	1.39e-06	0.000459	62	upstream	TXLNGY
chr17	49359603	49359702	2.75	0	2.75	1.45e-06	0.000469	2770	inside	ZNF652
chr17	49359603	49359702	2.75	0	2.75	1.45e-06	0.000469	1462	upstream	RP11-1079K10.3
chr14	55538382	55538481	2.92	0.18	2.74	1.17e-07	0.000174	4919	upstream	RPL7AP4
chr10	14839279	14839378	2.74	0	2.74	1.57e-07	0.000194	703	upstream	CDNF
chr10	14839279	14839378	2.74	0	2.74	1.57e-07	0.000194	1114	inside	HSPA14
chr19	45039296	45039395	2.8	0.06	2.74	1.85e-07	0.000205	255	inside	CLASRP
chr11	87325457	87325556	2.74	0	2.74	1.9e-07	0.000207	1097	upstream	RP11-777F6.3
chr20	41542631	41542730	2.75	0	2.74	2e-07	0.00021	4691	upstream	RPL12P11
chr2	47067360	47067459	2.74	0	2.74	2.46e-07	0.000227	362	upstream	AC073283.7
chr16	3124707	3124806	3.34	0.6	2.74	2.7e-07	0.000236	4970	upstream	ZNF213
chr22	42618781	42618880	3.02	0.29	2.74	2.99e-07	0.000245	3818	upstream	POLDIP3
chr11	73833857	73833956	3.42	0.68	2.74	3.25e-07	0.000251	1166	upstream	RN7SKP243
chr17	57527303	57527402	3.03	0.29	2.74	3.66e-07	0.000262	3705	upstream	RP11-118E18.2
chr17	57527303	57527402	3.03	0.29	2.74	3.66e-07	0.000262	4366	upstream	RP11-118E18.1
chr2	38069560	38069659	3.03	0.29	2.74	3.69e-07	0.000262	2518	upstream	RMDN2-AS1
chr2	38069560	38069659	3.03	0.29	2.74	3.69e-07	0.000262	3787	upstream	CYP1B1-AS1
chr5	81968075	81968174	2.8	0.06	2.74	3.83e-07	0.000266	3850	upstream	ATG10
chr18	69471481	69471580	2.8	0.06	2.74	4.45e-07	0.000283	1963	inside	RP11-465I4.3
chr19	41364096	41364195	4.07	1.34	2.74	4.5e-07	0.000285	0	overlapStart	B9D2
chr5	2257275	2257374	3.03	0.28	2.74	5.63e-07	0.000312	4484	upstream	RP11-24P24.1
chr18	4455281	4455380	2.75	0	2.74	6.48e-07	0.00033	0	overlapStart	DLGAP1
chr18	4455281	4455380	2.75	0	2.74	6.48e-07	0.00033	3849	upstream	RP11-183C12.1
chr7	955048	955147	3.39	0.65	2.74	8.07e-07	0.000366	259	inside	ADAP1
chr6	54847027	54847126	4.05	1.31	2.74	8.11e-07	0.000367	255	inside	FAM83B
chr11	6187257	6187356	3.22	0.48	2.74	1.09e-06	0.000415	1680	upstream	RP11-290F24.3
chr1	7011101	7011200	2.87	0.12	2.74	1.14e-06	0.000422	3078	inside	RP11-334N17.1
chr4	48859939	48860038	2.74	0	2.74	1.2e-06	0.00043	164	inside	OCIAD1-AS1
chr19	10817496	10817595	3.31	0.57	2.74	1.25e-06	0.000437	0	overlapStart	MIR199A1
chr11	77634157	77634256	2.74	0	2.74	1.34e-06	0.000451	3548	inside	CLNS1A
chr19	38593096	38593195	3.07	0.33	2.74	1.36e-06	0.000455	3150	upstream	CTB-186G2.1
chr16	49282407	49282506	2.86	0.12	2.74	1.67e-06	0.000498	575	upstream	CBLN1
chr16	49282407	49282506	2.86	0.12	2.74	1.67e-06	0.000498	4923	upstream	RP11-491F9.1
chr20	62795631	62795730	2.85	0.12	2.73	6.92e-08	0.000144	722	upstream	MRGBP
chr9	76390739	76390838	3.02	0.29	2.73	7.7e-08	0.000149	3678	inside	RFK
chr22	22755281	22755380	3.21	0.48	2.73	8.17e-08	0.000152	173	upstream	IGLV3-15
chr22	22755281	22755380	3.21	0.48	2.73	8.17e-08	0.000152	3319	upstream	IGLV2-14
chr18	21745881	21745980	2.74	0	2.73	8.64e-08	0.000155	4551	inside	MIB1
chr19	48046996	48047095	2.91	0.18	2.73	1.15e-07	0.000173	2942	upstream	CABP5
chr6	83070427	83070526	3.21	0.48	2.73	1.82e-07	0.000204	4585	upstream	UBE3D
chr6	83070427	83070526	3.21	0.48	2.73	1.82e-07	0.000204	2760	inside	DOPEY1
chr6	83070427	83070526	3.21	0.48	2.73	1.82e-07	0.000204	2446	upstream	AL139333.1
chr7	55259048	55259147	2.85	0.12	2.73	2.21e-07	0.000217	3412	upstream	ELDR
chr7	39626448	39626547	3.07	0.34	2.73	2.85e-07	0.000241	2964	inside	RALA
chr14	77037182	77037281	2.73	0	2.73	4.25e-07	0.000278	3782	upstream	RP11-7F17.5
chr8	96159675	96159774	3.07	0.34	2.73	4.89e-07	0.000295	1017	inside	GDF6
chr2	205984860	205984959	3.34	0.6	2.73	5.06e-07	0.0003	4625	upstream	AC007679.3
chr8	29920075	29920174	3.06	0.34	2.73	5.08e-07	0.0003	1338	upstream	FAM183CP
chr4	48106639	48106738	2.73	0	2.73	5.62e-07	0.000312	450	upstream	RNU6-838P
chr2	10716960	10717059	3.07	0.34	2.73	5.66e-07	0.000313	713	upstream	AC092687.3
chr2	10716960	10717059	3.07	0.34	2.73	5.66e-07	0.000313	4589	upstream	ATP6V1C2
chr3	73963595	73963694	2.73	0	2.73	5.9e-07	0.000319	3667	upstream	Metazoa_SRP
chr12	6309019	6309118	3.25	0.52	2.73	6.13e-07	0.000324	1317	upstream	PLEKHG6
chr12	119989719	119989818	2.96	0.23	2.73	6.51e-07	0.000331	50	upstream	BICDL1
chr12	3726419	3726518	3.21	0.48	2.73	6.98e-07	0.000343	91	upstream	RNU6-174P
chr6	134613827	134613926	2.73	0	2.73	7.25e-07	0.000349	4389	upstream	RP11-557H15.5
chr12	68974019	68974118	2.85	0.12	2.73	7.34e-07	0.000351	2448	upstream	CPM
chr8	40111875	40111974	3.17	0.43	2.73	8.69e-07	0.000377	2676	upstream	RP11-359E19.2
chr16	3950707	3950806	2.91	0.18	2.73	9.3e-07	0.000389	4401	upstream	RP11-462G12.2
chr16	3950707	3950806	2.91	0.18	2.73	9.3e-07	0.000389	262	upstream	RP11-462G12.1
chr11	36327357	36327456	2.74	0	2.73	9.4e-07	0.00039	3916	upstream	RP11-514F3.4
chr14	32008982	32009081	3.41	0.68	2.73	9.96e-07	0.0004	2079	inside	RP11-187E13.2
chr17	60091103	60091202	3.06	0.33	2.73	1.04e-06	0.000407	682	inside	WFDC21P
chr2	212799260	212799359	2.73	0	2.73	1.07e-06	0.000413	3928	inside	AC093381.2
chr9	83960339	83960438	2.73	0	2.73	1.08e-06	0.000415	3352	upstream	C9orf64
chr3	112404395	112404494	3.3	0.57	2.73	1.1e-06	0.000418	4639	inside	RP11-231E6.1
chr10	32056379	32056478	3.02	0.29	2.73	1.34e-06	0.000451	0	overlapStart	KIF5B
chr10	32056379	32056478	3.02	0.29	2.73	1.34e-06	0.000451	267	upstream	Y_RNA
chr8	39937975	39938074	2.73	0	2.73	1.48e-06	0.000472	3360	inside	IDO2
chr19	12645496	12645595	3.59	0.87	2.72	7.79e-08	0.000149	1576	upstream	RPL10P16
chr19	12645496	12645595	3.59	0.87	2.72	7.79e-08	0.000149	2801	inside	CTD-2192J16.22
chr12	103838919	103839018	3.52	0.8	2.72	1.03e-07	0.000166	2178	inside	NT5DC3
chr12	103838919	103839018	3.52	0.8	2.72	1.03e-07	0.000166	2432	upstream	RP11-650K20.3
chr15	20510344	20510443	3.25	0.52	2.72	1.1e-07	0.000171	4163	upstream	HERC2P3
chr10	45680179	45680278	2.95	0.23	2.72	1.12e-07	0.000171	1486	inside	AGAP10P
chr17	8159403	8159502	2.73	0	2.72	1.21e-07	0.000176	2896	upstream	PER1
chr17	8159403	8159502	2.73	0	2.72	1.21e-07	0.000176	3472	inside	RP11-599B13.6
chr17	8159403	8159502	2.73	0	2.72	1.21e-07	0.000176	4043	inside	VAMP2
chr3	55658895	55658994	3.05	0.34	2.72	1.62e-07	0.000196	387	inside	ERC2-IT1
chr4	151916739	151916838	2.72	0	2.72	1.65e-07	0.000197	2629	upstream	RP11-73G16.2
chr15	31870544	31870643	2.84	0.12	2.72	2.25e-07	0.000219	145	inside	OTUD7A
chr7	107666648	107666747	2.72	0	2.72	2.28e-07	0.00022	4496	upstream	SLC26A4-AS1
chr11	65504557	65504656	2.84	0.12	2.72	2.35e-07	0.000223	934	upstream	AP000769.1
chr11	65504557	65504656	2.84	0.12	2.72	2.35e-07	0.000223	1460	upstream	mascRNA-menRNA
chr12	64781719	64781818	3.59	0.87	2.72	2.91e-07	0.000243	525	inside	TBC1D30
chr4	168830139	168830238	2.9	0.18	2.72	3.03e-07	0.000245	2698	inside	RP11-635L1.3
chr11	318257	318356	2.95	0.23	2.72	3.55e-07	0.00026	283	upstream	RP11-326C3.11
chr11	318257	318356	2.95	0.23	2.72	3.55e-07	0.00026	3634	upstream	RP11-326C3.10
chr11	20360657	20360756	2.79	0.06	2.72	4.13e-07	0.000274	2928	upstream	HTATIP2
chr18	62380481	62380580	3.01	0.29	2.72	4.77e-07	0.000292	2350	upstream	RP11-640A1.3
chr3	14575295	14575394	2.78	0.06	2.72	5.19e-07	0.000303	502	upstream	RHBDF1P1
chr22	41800781	41800880	3.69	0.97	2.72	5.35e-07	0.000307	101	inside	CCDC134
chr3	167863495	167863594	3.1	0.38	2.72	5.46e-07	0.000309	1178	upstream	LINC01330
chr8	123220375	123220474	2.72	0	2.72	6.05e-07	0.000322	4511	upstream	MIR4663
chr19	1250296	1250395	2.72	0	2.72	6.33e-07	0.000328	1742	inside	MIDN
chr18	78930781	78930880	3.93	1.21	2.72	6.57e-07	0.000333	3339	upstream	CTD-2382H12.1
chr8	126474975	126475074	2.73	0	2.72	6.58e-07	0.000333	785	inside	RP11-103H7.1
chr12	120533919	120534018	2.73	0	2.72	7.37e-07	0.000352	415	inside	COQ5
chr12	120533919	120534018	2.73	0	2.72	7.37e-07	0.000352	438	inside	RNF10
chr8	123239275	123239374	2.78	0.06	2.72	7.63e-07	0.000358	2023	inside	C8orf76
chr19	18563596	18563695	3.11	0.39	2.72	7.67e-07	0.000358	2035	upstream	AC005253.2
chr6	100425327	100425426	2.72	0	2.72	7.79e-07	0.000361	1691	upstream	RP1-121G13.2
chr6	84769427	84769526	2.9	0.18	2.72	8.38e-07	0.000372	4907	upstream	TBX18
chr5	176547675	176547774	3.1	0.39	2.72	8.38e-07	0.000372	0	overlapStart	RN7SL684P
chr1	33306701	33306800	3.06	0.34	2.72	8.43e-07	0.000373	547	upstream	RP11-415J8.3
chrX	20445646	20445745	2.9	0.18	2.72	8.6e-07	0.000376	2319	inside	RP11-203E14.1
chr10	80458479	80458578	2.96	0.23	2.72	8.89e-07	0.000381	4312	inside	TSPAN14
chr10	28336679	28336778	2.95	0.23	2.72	1.18e-06	0.000428	2192	upstream	MPP7
chr3	119679795	119679894	2.84	0.12	2.72	1.6e-06	0.000488	2340	upstream	COX17
chr17	61927803	61927902	2.84	0.12	2.71	6.51e-08	0.000142	113	inside	INTS2
chr17	39983303	39983402	3.04	0.33	2.71	1.09e-07	0.00017	2505	inside	PSMD3
chr5	160857175	160857274	3.19	0.48	2.71	1.13e-07	0.000172	4960	upstream	ATP10B
chr12	57459719	57459818	2.71	0	2.71	1.71e-07	0.0002	316	upstream	GLI1
chr10	80533679	80533778	2.72	0	2.71	1.97e-07	0.000209	2163	inside	RP11-137H2.4
chr10	80533679	80533778	2.72	0	2.71	1.97e-07	0.000209	4123	upstream	SH2D4B
chr6	106456327	106456426	2.83	0.12	2.71	2.62e-07	0.000233	821	inside	RP3-335E1.1
chr8	97357475	97357574	2.83	0.12	2.71	2.72e-07	0.000236	690	upstream	U3
chr3	129974995	129975094	3.05	0.34	2.71	3.2e-07	0.00025	689	inside	TRH
chr14	34938582	34938681	2.83	0.12	2.71	3.27e-07	0.000252	642	upstream	IGBP1P1
chr8	141133775	141133874	3.05	0.34	2.71	4.04e-07	0.000272	3813	upstream	RP11-809O17.1
chr4	116299939	116300038	2.71	0	2.71	4.08e-07	0.000273	2778	upstream	RP11-659O3.1
chr4	116299939	116300038	2.71	0	2.71	4.08e-07	0.000273	1062	inside	MTRNR2L13
chr1	165817801	165817900	2.77	0.06	2.71	4.83e-07	0.000293	1452	upstream	RP11-466F5.9
chr1	39894201	39894300	2.89	0.18	2.71	5.09e-07	0.0003	3444	upstream	RP1-118J21.5
chr2	87338560	87338659	2.71	0	2.71	5.1e-07	0.0003	48	inside	IGKV3OR2-268
chr17	48888903	48889002	2.95	0.23	2.71	5.41e-07	0.000308	3762	upstream	ATP5G1
chr22	38202481	38202580	3.04	0.34	2.71	5.9e-07	0.000319	3109	inside	PLA2G6
chr22	38202481	38202580	3.04	0.34	2.71	5.9e-07	0.000319	1713	inside	MAFF
chr18	22085381	22085480	2.94	0.23	2.71	6.02e-07	0.000321	2579	upstream	RP11-595B24.2
chr14	76009982	76010081	2.95	0.23	2.71	6.49e-07	0.000331	3597	upstream	RP11-98L12.2
chr17	63550603	63550702	2.83	0.12	2.71	7.34e-07	0.000351	141	inside	DCAF7
chr10	73063079	73063178	2.89	0.18	2.71	7.43e-07	0.000353	1947	upstream	RP11-344N10.4
chr21	34672064	34672163	2.83	0.12	2.71	9.59e-07	0.000394	2674	inside	CLIC6
chr1	16153701	16153800	3.78	1.06	2.71	9.84e-07	0.000398	2286	inside	EPHA2
chr1	16153701	16153800	3.78	1.06	2.71	9.84e-07	0.000398	1410	upstream	RP11-276H7.2
chr6	116463127	116463226	3.43	0.72	2.71	1.11e-06	0.00042	4457	upstream	KRT18P22
chr6	116463127	116463226	3.43	0.72	2.71	1.11e-06	0.00042	465	inside	RP1-93H18.6
chr6	116463127	116463226	3.43	0.72	2.71	1.11e-06	0.00042	1756	inside	FAM26F
chr11	78080157	78080256	2.84	0.12	2.71	1.14e-06	0.000422	291	upstream	NDUFC2-KCTD14
chr11	78080157	78080256	2.84	0.12	2.71	1.14e-06	0.000422	0	overlapStart	NDUFC2
chr1	114669001	114669100	3.14	0.43	2.71	1.2e-06	0.000431	1321	inside	DENND2C
chr22	21642581	21642680	2.78	0.06	2.71	1.34e-06	0.000452	319	inside	SDF2L1
chr12	56157119	56157218	2.72	0	2.71	1.65e-06	0.000494	1001	inside	RP11-603J24.14
chr12	56157119	56157218	2.72	0	2.71	1.65e-06	0.000494	4862	inside	MYL6B
chr12	56157119	56157218	2.72	0	2.71	1.65e-06	0.000494	942	upstream	MYL6
chr12	57783519	57783618	2.76	0.06	2.7	2.12e-08	9.23e-05	929	inside	TSFM
chr14	77119682	77119781	2.99	0.28	2.7	5.47e-08	0.000133	3113	inside	TMEM63C
chr16	70688307	70688406	2.82	0.12	2.7	6.25e-08	0.00014	2240	upstream	MTSS1L
chr11	110433357	110433456	2.77	0.06	2.7	1.11e-07	0.000171	3473	inside	FDX1
chr1	182576901	182577000	2.7	0	2.7	1.83e-07	0.000204	39	inside	Metazoa_SRP
chr8	126320875	126320974	2.88	0.18	2.7	2e-07	0.00021	4520	upstream	RP11-65D17.1
chr12	12664719	12664818	2.71	0	2.7	2.31e-07	0.000222	4163	upstream	RP11-180M15.3
chr12	96191219	96191318	2.71	0	2.7	2.61e-07	0.000233	3063	upstream	ELK3
chr13	28599910	28600009	2.93	0.23	2.7	3.11e-07	0.000248	1076	inside	EIF4A1P7
chr2	95277260	95277359	3.31	0.61	2.7	3.33e-07	0.000254	2806	inside	PROM2
chr1	114669201	114669300	3.73	1.03	2.7	3.34e-07	0.000254	1121	inside	DENND2C
chr10	22007479	22007578	2.7	0	2.7	3.38e-07	0.000255	3709	upstream	DNAJC1
chr12	52232819	52232918	2.87	0.18	2.7	3.5e-07	0.000259	3230	upstream	METTL7AP1
chr12	52232819	52232918	2.87	0.18	2.7	3.5e-07	0.000259	298	inside	KRT7
chr7	73720148	73720247	3.54	0.84	2.7	3.82e-07	0.000266	475	upstream	STX1A
chr16	71778507	71778606	2.7	0	2.7	3.87e-07	0.000267	672	upstream	RP11-417N10.5
chr8	20957675	20957774	2.7	0	2.7	4.08e-07	0.000273	4547	inside	RP11-369E15.4
chr8	20957675	20957774	2.7	0	2.7	4.08e-07	0.000273	3662	inside	RP11-369E15.2
chr12	48197119	48197218	2.7	0	2.7	4.69e-07	0.00029	1168	upstream	RP11-370I10.12
chr8	39898575	39898674	2.88	0.18	2.7	5.38e-07	0.000308	3600	upstream	IDO1
chr16	4538507	4538606	2.71	0	2.7	5.44e-07	0.000309	221	inside	CDIP1
chr16	4538507	4538606	2.71	0	2.7	5.44e-07	0.000309	4836	upstream	RP11-709D24.8
chr2	37815560	37815659	3.03	0.34	2.7	5.57e-07	0.000311	1255	upstream	AC010878.3
chr15	30196044	30196143	2.7	0	2.7	6.45e-07	0.00033	7	inside	DKFZP434L187
chr3	73185495	73185594	3.08	0.38	2.7	6.96e-07	0.000342	2203	upstream	CCDC75P1
chr15	39311144	39311243	3.43	0.72	2.7	9.72e-07	0.000397	361	upstream	RP11-462P6.1
chr20	3682831	3682930	3.14	0.43	2.7	1.04e-06	0.000407	584	upstream	ADAM33
chr20	5117831	5117930	3.18	0.48	2.7	1.2e-06	0.000431	4727	upstream	TMEM230
chr20	5117831	5117930	3.18	0.48	2.7	1.2e-06	0.000431	3747	upstream	Y_RNA
chrX	19890646	19890745	2.82	0.12	2.7	1.26e-06	0.00044	3044	upstream	SH3KBP1
chr9	87945739	87945838	2.93	0.23	2.7	1.62e-06	0.000489	715	upstream	RP11-350E12.5
chr6	108273527	108273626	3.13	0.43	2.69	1.86e-07	0.000205	2015	upstream	RP1-128O3.4
chr3	101941195	101941294	3.85	1.15	2.69	1.91e-07	0.000208	335	inside	RP11-221J22.1
chr8	81731675	81731774	3.22	0.52	2.69	2.07e-07	0.000213	1128	inside	ZFAND1
chr8	81731675	81731774	3.22	0.52	2.69	2.07e-07	0.000213	659	upstream	CHMP4C
chr3	138430395	138430494	2.81	0.12	2.69	2.31e-07	0.000222	4091	upstream	ESYT3
chr20	32053531	32053630	2.7	0	2.69	2.4e-07	0.000224	1342	inside	HCK
chr15	74888244	74888343	3.17	0.48	2.69	3.28e-07	0.000252	1661	upstream	MPI
chr11	102455157	102455256	2.81	0.12	2.69	3.74e-07	0.000264	2237	inside	RP11-315O6.1
chr11	67378157	67378256	2.69	0	2.69	3.86e-07	0.000267	4572	upstream	AP003419.11
chr11	67378157	67378256	2.69	0	2.69	3.86e-07	0.000267	3979	upstream	CLCF1
chrX	68543846	68543945	2.69	0	2.69	3.95e-07	0.000269	4296	upstream	RNU6-245P
chr10	18009779	18009878	3.49	0.8	2.69	4.14e-07	0.000274	683	inside	SLC39A12-AS1
chr14	61321582	61321681	2.69	0	2.69	4.34e-07	0.00028	1136	inside	RP11-902B17.1
chr14	78698782	78698881	2.7	0	2.69	5.03e-07	0.000299	659	upstream	RP11-232C2.3
chr10	62269179	62269278	2.76	0.06	2.69	5.25e-07	0.000305	471	upstream	RTKN2
chr7	33723448	33723547	3.13	0.43	2.69	5.28e-07	0.000306	2433	upstream	RP11-89N17.1
chr1	87046001	87046100	2.81	0.12	2.69	5.84e-07	0.000317	129	upstream	RP11-384B12.2
chr1	87046001	87046100	2.81	0.12	2.69	5.84e-07	0.000317	125	inside	RP11-384B12.3
chr7	54329348	54329447	3.34	0.65	2.69	6.08e-07	0.000323	1249	upstream	LINC01445
chr10	87022779	87022878	2.69	0	2.69	6.13e-07	0.000324	2472	inside	FAM25A
chr10	87022779	87022878	2.69	0	2.69	6.13e-07	0.000324	4305	upstream	RP11-96C23.12
chr10	43908179	43908278	2.81	0.12	2.69	6.25e-07	0.000326	4047	inside	RP11-168P8.5
chr10	43908179	43908278	2.81	0.12	2.69	6.25e-07	0.000326	4165	upstream	RP11-168P8.3
chr1	205377401	205377500	2.87	0.18	2.69	6.44e-07	0.00033	4148	inside	LEMD1-AS1
chr7	128240748	128240847	2.81	0.12	2.69	6.55e-07	0.000332	436	upstream	LEP
chr12	1922319	1922418	3.16	0.47	2.69	7.22e-07	0.000349	3482	upstream	CACNA2D4
chr12	1922319	1922418	3.16	0.47	2.69	7.22e-07	0.000349	4367	inside	RP5-1096D14.3
chr6	159764327	159764426	2.69	0	2.69	7.76e-07	0.000361	1797	upstream	SOD2
chr6	159764327	159764426	2.69	0	2.69	7.76e-07	0.000361	3998	inside	ACAT2
chr15	85630844	85630943	2.93	0.23	2.69	7.83e-07	0.000361	3154	upstream	RP11-815J21.3
chr5	173743075	173743174	2.7	0	2.69	9.5e-07	0.000393	3036	inside	LINC01484
chr22	45626281	45626380	3.33	0.65	2.69	9.88e-07	0.000399	1648	upstream	RNU6-1161P
chr5	43284675	43284774	2.81	0.12	2.69	1.11e-06	0.000419	2826	upstream	CTD-2636A23.2
chr14	77097882	77097981	2.69	0	2.69	1.2e-06	0.000431	115	upstream	CIPC
chr14	77097882	77097981	2.69	0	2.69	1.2e-06	0.000431	329	upstream	RP11-463C8.4
chr10	133274679	133274778	2.69	0	2.69	1.44e-06	0.000467	2089	inside	ADAM8
chr18	35961481	35961580	2.76	0.06	2.69	1.54e-06	0.000481	4537	inside	RP11-905K4.1
chr3	129000495	129000594	3.34	0.65	2.69	1.57e-06	0.000485	2095	inside	KIAA1257
chr3	129000495	129000594	3.34	0.65	2.69	1.57e-06	0.000485	1034	upstream	EFCC1
chr15	40409944	40410043	2.7	0	2.69	1.67e-06	0.000497	4148	inside	IVD
chr7	7906148	7906247	2.75	0.06	2.68	7.46e-08	0.000147	271	upstream	RNU6-534P
chr11	111301657	111301756	3.24	0.56	2.68	2.14e-07	0.000216	3288	inside	COLCA1
chr11	111301657	111301756	3.24	0.56	2.68	2.14e-07	0.000216	3110	inside	COLCA2
chr10	70598479	70598578	2.68	0	2.68	2.23e-07	0.000217	4196	inside	PRF1
chr10	70598479	70598578	2.68	0	2.68	2.23e-07	0.000217	4196	inside	PRF1
chr22	30241181	30241280	2.75	0.06	2.68	2.33e-07	0.000223	4924	upstream	RP1-102K2.8
chr2	208020560	208020659	2.92	0.23	2.68	2.56e-07	0.000232	4900	inside	PLEKHM3
chr2	208020560	208020659	2.92	0.23	2.68	2.56e-07	0.000232	818	upstream	RNU6-360P
chr17	61863303	61863402	3.29	0.61	2.68	2.65e-07	0.000234	156	inside	BRIP1
chr17	61863303	61863402	3.29	0.61	2.68	2.65e-07	0.000234	118	inside	BRIP1
chr1	186435101	186435200	2.75	0.06	2.68	2.73e-07	0.000237	0	overlapStart	RP11-295K2.3
chr16	9157207	9157306	2.68	0	2.68	2.78e-07	0.000238	325	upstream	RPL21P119
chr6	73305927	73306026	3.02	0.34	2.68	2.99e-07	0.000245	4338	inside	KHDC1
chr16	71883107	71883206	3.07	0.39	2.68	3.12e-07	0.000248	833	upstream	RP11-498D10.3
chr15	39424244	39424343	2.68	0	2.68	3.96e-07	0.00027	2851	inside	RP11-624L4.1
chr13	48043310	48043409	2.68	0	2.68	4.07e-07	0.000273	1125	upstream	RP11-90M2.5
chr12	69952019	69952118	3.01	0.33	2.68	4.44e-07	0.000283	4937	upstream	RP11-611E13.3
chr16	31129607	31129706	2.68	0	2.68	4.46e-07	0.000284	1726	upstream	RP11-388M20.2
chr3	20017095	20017194	3.2	0.52	2.68	4.79e-07	0.000293	4764	upstream	PP2D1
chr17	50534803	50534902	2.81	0.12	2.68	4.99e-07	0.000298	2259	inside	EPN3
chr11	33735357	33735456	3.29	0.61	2.68	5.28e-07	0.000306	988	inside	CD59
chr11	33735357	33735456	3.29	0.61	2.68	5.28e-07	0.000306	1022	inside	CD59
chr1	176368601	176368700	2.69	0	2.68	5.95e-07	0.00032	199	upstream	MORF4L1P7
chr1	52571201	52571300	2.91	0.23	2.68	6.04e-07	0.000322	1813	upstream	EEF1GP7
chr15	41280744	41280843	2.68	0	2.68	6.52e-07	0.000331	3146	upstream	OIP5-AS1
chr13	21552310	21552409	2.74	0.06	2.68	7.38e-07	0.000352	899	upstream	RNU6-59P
chr16	1153707	1153806	3.41	0.73	2.68	7.56e-07	0.000356	4952	upstream	RP11-616M22.11
chr16	1153707	1153806	3.41	0.73	2.68	7.56e-07	0.000356	585	inside	CACNA1H
chr2	88451860	88451959	3.29	0.61	2.68	7.77e-07	0.000361	696	inside	FOXI3
chr1	116564801	116564900	3.11	0.43	2.68	7.88e-07	0.000362	4689	upstream	MIR548AC
chr20	35414131	35414230	2.68	0	2.68	8.88e-07	0.000381	1989	upstream	UQCC1
chrX	20449846	20449945	2.69	0	2.68	1.01e-06	0.000403	2162	upstream	RN7SKP183
chr16	79597807	79597906	3.48	0.8	2.68	1.03e-06	0.000405	2807	inside	MAF
chr2	199607460	199607559	2.91	0.23	2.68	1.08e-06	0.000414	508	upstream	AC093590.1
chr17	18319603	18319702	2.69	0	2.68	1.13e-06	0.000421	4595	upstream	TOP3A
chr17	18319603	18319702	2.69	0	2.68	1.13e-06	0.000421	4292	inside	SMCR8
chr21	43075464	43075563	2.68	0	2.68	1.31e-06	0.000447	1379	inside	CBS
chr21	43075464	43075563	2.68	0	2.68	1.31e-06	0.000447	366	inside	CBS
chr17	45143803	45143902	4.23	1.55	2.68	1.44e-06	0.000467	4599	upstream	HEXIM1
chr11	85852557	85852656	2.81	0.12	2.68	1.47e-06	0.000472	2286	overlapEnd	RP11-700A24.1
chr11	85852557	85852656	2.81	0.12	2.68	1.47e-06	0.000472	2444	upstream	CCDC83
chr6	84762127	84762226	3.07	0.39	2.68	1.5e-06	0.000475	2292	inside	TBX18
chr2	131203560	131203659	2.9	0.23	2.67	1.48e-07	0.000189	618	upstream	MED15P8
chr1	26830301	26830400	3.67	1	2.67	1.66e-07	0.000197	3590	inside	ZDHHC18
chr2	241559960	241560059	3.36	0.69	2.67	1.94e-07	0.000208	982	upstream	BOK-AS1
chr2	241559960	241560059	3.36	0.69	2.67	1.94e-07	0.000208	1238	inside	BOK
chr18	32289981	32290080	2.73	0.06	2.67	2.71e-07	0.000236	2543	inside	RP11-344B2.2
chr2	19898860	19898959	2.68	0	2.67	4.28e-07	0.000278	3026	inside	TTC32
chr2	19898860	19898959	2.68	0	2.67	4.28e-07	0.000278	3065	upstream	RP11-79O8.1
chr9	136210039	136210138	2.67	0	2.67	4.62e-07	0.000289	4929	upstream	LHX3
chr17	68098403	68098502	2.68	0	2.67	4.98e-07	0.000298	2971	inside	AC145343.2
chr17	68098403	68098502	2.68	0	2.67	4.98e-07	0.000298	3405	upstream	LINC00674
chr20	52867331	52867430	3.1	0.43	2.67	5.36e-07	0.000307	4475	upstream	RP11-80K6.2
chr8	37679175	37679274	2.67	0	2.67	5.42e-07	0.000309	4787	upstream	RP11-346L1.2
chr13	42993910	42994009	3.24	0.57	2.67	5.74e-07	0.000314	1638	upstream	EPSTI1
chr11	16738857	16738956	2.73	0.06	2.67	6.27e-07	0.000327	634	inside	SOX6
chr5	139778975	139779074	2.96	0.29	2.67	6.83e-07	0.000339	3568	upstream	CTB-35F21.3
chr13	75630810	75630909	3.01	0.34	2.67	7.35e-07	0.000351	361	upstream	RP11-173B14.4
chr12	96404619	96404718	2.67	0	2.67	8.49e-07	0.000374	4058	upstream	CDK17
chr17	50284503	50284602	2.68	0	2.67	8.92e-07	0.000382	3252	inside	TMEM92-AS1
chr4	165060539	165060638	3.01	0.34	2.67	9.51e-07	0.000393	1390	overlapEnd	TRIM75P
chr19	38592296	38592395	3.23	0.56	2.67	9.53e-07	0.000393	3950	upstream	CTB-186G2.1
chr14	32008482	32008581	2.85	0.18	2.67	1e-06	0.000401	1579	inside	RP11-187E13.2
chr10	43409579	43409678	2.79	0.12	2.67	1.03e-06	0.000405	412	upstream	HNRNPF
chr13	98576810	98576909	2.68	0	2.67	1.06e-06	0.000411	1030	inside	STK24
chr13	98576810	98576909	2.68	0	2.67	1.06e-06	0.000411	334	upstream	STK24-AS1
chr3	12159995	12160094	2.67	0	2.67	1.09e-06	0.000416	643	upstream	TIMP4
chr21	33234664	33234763	2.95	0.29	2.67	1.19e-06	0.000429	4762	inside	IFNAR2
chr7	129119348	129119447	3.06	0.39	2.67	1.26e-06	0.00044	1520	upstream	CYCSP20
chr13	63734810	63734909	3.36	0.69	2.67	1.29e-06	0.000445	3108	inside	LINC00395
chr11	65863857	65863956	2.95	0.28	2.67	1.49e-06	0.000474	1830	upstream	CFL1
chr6	160096127	160096226	2.79	0.12	2.67	1.51e-06	0.000476	3044	overlapEnd	RP11-288H12.3
chr1	96370301	96370400	3.15	0.48	2.67	1.68e-06	0.000499	3724	inside	RP5-898J17.1
chr1	165900701	165900800	3.3	0.65	2.66	6.78e-08	0.000143	17	upstream	RP11-525G13.2
chr8	24296175	24296274	3.45	0.79	2.66	1.02e-07	0.000165	2134	inside	ADAM28
chr16	71894807	71894906	2.78	0.12	2.66	1.23e-07	0.000177	429	inside	ZNF821
chr12	57132519	57132618	2.66	0	2.66	1.28e-07	0.000179	379	upstream	STAT6
chr12	57132519	57132618	2.66	0	2.66	1.28e-07	0.000179	4025	inside	LRP1
chrX	121869746	121869845	2.73	0.06	2.66	1.37e-07	0.000183	2023	upstream	RP13-192B19.2
chr8	90648575	90648674	2.67	0	2.66	1.37e-07	0.000183	2133	inside	RP11-68L18.1
chr10	6780579	6780678	2.95	0.29	2.66	2.47e-07	0.000227	1398	upstream	LINC00706
chr10	6780579	6780678	2.95	0.29	2.66	2.47e-07	0.000227	980	inside	LINC00707
chr22	30025881	30025980	3	0.34	2.66	2.77e-07	0.000238	2255	inside	RP3-394A18.1
chr20	45419431	45419530	2.78	0.12	2.66	2.97e-07	0.000245	3353	inside	PIGT
chr8	80230175	80230274	2.67	0	2.66	3.08e-07	0.000247	957	inside	TPD52
chr17	55269303	55269402	2.79	0.12	2.66	3.85e-07	0.000267	4290	inside	HLF
chr4	52787639	52787738	2.66	0	2.66	4.43e-07	0.000283	2255	upstream	LINC01618
chr16	20617607	20617706	2.89	0.23	2.66	4.79e-07	0.000293	1074	upstream	RP11-143N13.4
chr11	63809157	63809256	3.09	0.43	2.66	5.14e-07	0.000302	4131	upstream	C11orf84
chr19	11346196	11346295	2.72	0.06	2.66	5.29e-07	0.000306	0	overlapStart	RAB3D
chr19	11346196	11346295	2.72	0.06	2.66	5.29e-07	0.000306	222	inside	TMEM205
chr19	11346196	11346295	2.72	0.06	2.66	5.29e-07	0.000306	1511	inside	CCDC159
chrX	155029546	155029645	2.95	0.29	2.66	5.45e-07	0.000309	2605	upstream	F8
chrX	155029546	155029645	2.95	0.29	2.66	5.45e-07	0.000309	3565	inside	FUNDC2
chr3	184316695	184316794	3.39	0.73	2.66	6.26e-07	0.000326	2199	inside	EIF4G1
chrX	119577646	119577745	3.13	0.48	2.66	6.52e-07	0.000331	3178	inside	UBE2A
chr16	74419807	74419906	2.78	0.12	2.66	6.75e-07	0.000337	2046	inside	CLEC18B
chr16	74419807	74419906	2.78	0.12	2.66	6.75e-07	0.000337	2213	upstream	RP11-252A24.5
chr8	144586075	144586174	2.89	0.23	2.66	7.78e-07	0.000361	2034	inside	CTD-2517M22.9
chr7	149242048	149242147	2.67	0	2.66	7.95e-07	0.000364	2396	inside	ZNF212
chr20	23085231	23085330	3.1	0.43	2.66	8.07e-07	0.000366	1009	inside	CD93
chr1	114513101	114513200	3.46	0.8	2.66	8.17e-07	0.000368	1940	upstream	TRIM33
chr11	124185657	124185756	2.84	0.18	2.66	8.47e-07	0.000373	440	inside	OR10D3
chr11	18121757	18121856	2.67	0	2.66	8.71e-07	0.000377	801	inside	MRGPRX3
chr12	52647419	52647518	2.89	0.23	2.66	8.98e-07	0.000383	4645	inside	KRT2
chr17	47936403	47936502	3.09	0.43	2.66	9.16e-07	0.000387	4907	inside	SP2-AS1
chr17	47936403	47936502	3.09	0.43	2.66	9.16e-07	0.000387	3296	upstream	RP11-6N17.3
chr22	36454881	36454980	2.99	0.34	2.66	9.24e-07	0.000388	0	overlapStart	RP5-1119A7.14
chr19	1251396	1251495	2.67	0	2.66	1.12e-06	0.00042	2842	inside	MIDN
chr8	11899875	11899974	2.94	0.29	2.66	1.22e-06	0.000434	3004	upstream	RP11-589N15.1
chr19	36486596	36486695	2.95	0.29	2.66	1.37e-06	0.000456	3206	inside	ZNF566
chr19	36486596	36486695	2.95	0.29	2.66	1.37e-06	0.000456	2953	upstream	CTD-2630F21.1
chr11	73643457	73643556	2.66	0	2.66	1.57e-06	0.000483	2621	upstream	PLEKHB1
chr1	224292601	224292700	2.72	0.06	2.66	1.65e-06	0.000494	4945	upstream	RP11-365O16.5
chr10	100325979	100326078	2.66	0	2.66	1.65e-06	0.000495	4407	inside	PKD2L1
chr17	8963903	8964002	2.94	0.29	2.65	7.76e-08	0.000149	1709	inside	PIK3R5
chr17	8963903	8964002	2.94	0.29	2.65	7.76e-08	0.000149	1893	upstream	CTB-41I6.1
chr17	8963903	8964002	2.94	0.29	2.65	7.76e-08	0.000149	3520	upstream	CTB-41I6.2
chr2	73877860	73877959	3.22	0.57	2.65	1.58e-07	0.000194	293	inside	RP11-51I5.1
chr22	22555381	22555480	3.21	0.56	2.65	1.8e-07	0.000203	3880	inside	PRAME
chr22	22555381	22555480	3.21	0.56	2.65	1.8e-07	0.000203	3862	upstream	LL22NC03-63E9.3
chr1	28096801	28096900	2.89	0.23	2.65	2.6e-07	0.000233	378	upstream	SPCS2P4
chr4	108651539	108651638	3.17	0.52	2.65	3.34e-07	0.000254	954	inside	OSTC
chr4	108651539	108651638	3.17	0.52	2.65	3.34e-07	0.000254	511	upstream	RNU6-431P
chr7	127598048	127598147	2.71	0.06	2.65	3.4e-07	0.000256	4436	upstream	GCC1
chr16	70052407	70052506	3.26	0.61	2.65	3.45e-07	0.000258	262	inside	AC009022.1
chr11	72112557	72112656	2.83	0.18	2.65	3.84e-07	0.000267	123	inside	ANAPC15
chr11	72112557	72112656	2.83	0.18	2.65	3.84e-07	0.000267	2212	upstream	FOLR3
chr4	175469539	175469638	2.93	0.29	2.65	4.39e-07	0.000282	2841	upstream	RP11-598D14.1
chr10	113680879	113680978	2.66	0	2.65	4.57e-07	0.000287	1716	inside	CASP7
chr2	201215860	201215959	2.65	0	2.65	5.09e-07	0.0003	2778	upstream	MTND5P25
chr2	201215860	201215959	2.65	0	2.65	5.09e-07	0.0003	1199	upstream	MTND4P23
chr2	201215860	201215959	2.65	0	2.65	5.09e-07	0.0003	909	upstream	MTND4LP13
chr3	13073095	13073194	3.08	0.43	2.65	5.16e-07	0.000302	0	overlapStart	IQSEC1
chr3	16266295	16266394	3.42	0.77	2.65	5.22e-07	0.000304	1322	upstream	DPH3
chr3	16266295	16266394	3.42	0.77	2.65	5.22e-07	0.000304	1134	inside	OXNAD1
chr19	52937596	52937695	2.65	0	2.65	5.23e-07	0.000304	4905	inside	ZNF321P
chr4	125321339	125321438	2.94	0.29	2.65	5.5e-07	0.00031	4939	inside	FAT4
chr8	123542775	123542874	2.65	0	2.65	5.59e-07	0.000311	1568	upstream	FBXO32
chr1	241678501	241678600	3.03	0.39	2.65	5.59e-07	0.000311	1124	upstream	OPN3
chr15	30475744	30475843	3.34	0.69	2.65	5.77e-07	0.000315	4964	inside	CTD-3092A11.1
chr9	37507739	37507838	2.98	0.34	2.65	7.27e-07	0.000349	1311	upstream	RP11-613M10.6
chr2	197693260	197693359	2.83	0.18	2.65	7.38e-07	0.000352	153	inside	AC011997.1
chr1	58634601	58634700	2.94	0.29	2.65	7.42e-07	0.000353	3070	upstream	RP4-592A1.2
chr4	3312239	3312338	2.77	0.12	2.65	7.58e-07	0.000357	173	upstream	RP11-357G3.2
chr17	28594403	28594502	3.38	0.73	2.65	8.28e-07	0.00037	4776	inside	SPAG5
chr17	28594403	28594502	3.38	0.73	2.65	8.28e-07	0.00037	4287	upstream	SPAG5-AS1
chr3	40700595	40700694	2.83	0.18	2.65	9.52e-07	0.000393	1256	upstream	HMGN2P24
chr8	38798975	38799074	3.08	0.43	2.65	9.85e-07	0.000398	568	upstream	RP11-723D22.2
chr2	16349460	16349559	2.71	0.06	2.65	1.04e-06	0.000407	4696	upstream	AC010880.1
chr10	17230079	17230178	2.65	0	2.65	1.04e-06	0.000407	93	upstream	VIM-AS1
chr10	17230079	17230178	2.65	0	2.65	1.04e-06	0.000407	1819	inside	VIM
chr22	22893981	22894080	2.65	0	2.65	1.07e-06	0.000413	1294	upstream	IGLC1
chr12	98511919	98512018	2.77	0.12	2.65	1.11e-06	0.00042	3493	upstream	TMPO
chr12	98511919	98512018	2.77	0.12	2.65	1.11e-06	0.00042	3554	upstream	TMPO
chrX	12908746	12908845	2.65	0	2.65	1.46e-06	0.00047	412	upstream	TLR8-AS1
chrX	12908746	12908845	2.65	0	2.65	1.46e-06	0.00047	2125	inside	TLR8
chr14	76961782	76961881	3.45	0.8	2.65	1.54e-06	0.000479	2143	inside	LINC01629
chr8	100154975	100155074	2.65	0	2.65	1.54e-06	0.00048	2831	upstream	SPAG1
chr8	100154975	100155074	2.65	0	2.65	1.54e-06	0.00048	3793	upstream	Y_RNA
chr20	34515731	34515830	3.08	0.43	2.65	1.68e-06	0.000498	578	upstream	DYNLRB1
chr13	98176110	98176209	2.64	0	2.64	7.02e-08	0.000144	1055	inside	RNF113B
chr12	110002519	110002618	2.97	0.33	2.64	1.51e-07	0.000191	3391	upstream	RP11-837J7.3
chr12	110002519	110002618	2.97	0.33	2.64	1.51e-07	0.000191	3332	inside	ANKRD13A
chr2	69847160	69847259	2.98	0.34	2.64	2.4e-07	0.000224	2226	upstream	RP11-401N16.2
chr6	66094027	66094126	2.76	0.12	2.64	2.72e-07	0.000236	782	inside	NUFIP1P
chr15	43830344	43830443	2.98	0.34	2.64	2.84e-07	0.000241	3380	inside	WDR76
chr12	53293019	53293118	3.8	1.15	2.64	2.95e-07	0.000245	2172	upstream	PFDN5
chr16	75517207	75517306	2.7	0.06	2.64	3.04e-07	0.000246	926	upstream	RP11-77K12.5
chr9	128784539	128784638	3.51	0.87	2.64	3.49e-07	0.000259	2565	upstream	TBC1D13
chr17	73165603	73165702	3.37	0.72	2.64	3.56e-07	0.00026	2243	upstream	POLR3KP2
chr17	73165603	73165702	3.37	0.72	2.64	3.56e-07	0.00026	625	inside	RP11-143K11.5
chr17	73165603	73165702	3.37	0.72	2.64	3.56e-07	0.00026	590	inside	SSTR2
chr1	148436201	148436300	2.82	0.18	2.64	3.59e-07	0.000261	1095	inside	RP11-495P10.10
chr2	10159660	10159759	3.03	0.39	2.64	4.19e-07	0.000275	4453	upstream	SNORA2
chr2	73288060	73288159	2.82	0.18	2.64	6.04e-07	0.000322	3628	upstream	FBXO41
chr20	23133831	23133930	2.76	0.12	2.64	6.19e-07	0.000325	1209	upstream	LINC00656
chr18	47237681	47237780	2.65	0	2.64	6.4e-07	0.000329	3132	upstream	RNU6-1131P
chr2	118846860	118846959	3.12	0.48	2.64	6.57e-07	0.000333	718	inside	EN1
chr18	80251981	80252080	2.71	0.06	2.64	6.73e-07	0.000337	4434	upstream	PARD6G
chr13	51804910	51805009	2.64	0	2.64	6.94e-07	0.000342	752	upstream	DHRS12
chr13	51804910	51805009	2.64	0	2.64	6.94e-07	0.000342	1071	inside	RP11-327P2.5
chr16	70524407	70524506	2.64	0	2.64	7.96e-07	0.000365	841	upstream	COG4
chr16	70524407	70524506	2.64	0	2.64	7.96e-07	0.000365	618	inside	SF3B3
chr15	27425344	27425443	2.64	0	2.64	8.24e-07	0.000369	4608	upstream	RP11-100M12.1
chr15	27425344	27425443	2.64	0	2.64	8.24e-07	0.000369	2962	inside	RP11-100M12.2
chr9	2877239	2877338	2.64	0	2.64	8.91e-07	0.000382	811	upstream	GPS2P1
chr11	105028057	105028156	2.65	0	2.64	9.05e-07	0.000384	4888	upstream	CASP5
chr3	114351295	114351394	2.64	0	2.64	9.59e-07	0.000394	416	upstream	ZBTB20-AS1
chr5	80084875	80084974	3.21	0.57	2.64	9.61e-07	0.000394	1220	upstream	CTD-2201I18.1
chr7	36602548	36602647	2.88	0.23	2.64	9.83e-07	0.000398	2427	upstream	AOAH-IT1
chr12	111840319	111840418	2.65	0	2.64	1.06e-06	0.00041	2483	inside	MAPKAPK5-AS1
chr12	111840319	111840418	2.65	0	2.64	1.06e-06	0.00041	1559	upstream	MAPKAPK5
chr3	38280795	38280894	3.11	0.48	2.64	1.13e-06	0.000421	1399	upstream	SLC22A14
chr18	61895681	61895780	2.64	0	2.64	1.18e-06	0.000428	1433	upstream	RNF152
chr5	20305575	20305674	2.98	0.34	2.64	1.25e-06	0.000438	126	upstream	RP11-420O16.2
chr5	20305575	20305674	2.98	0.34	2.64	1.25e-06	0.000438	9	inside	RP11-420O16.1
chr19	51927296	51927395	3.29	0.65	2.64	1.43e-06	0.000466	148	inside	ZNF613
chr10	45940279	45940378	3.12	0.48	2.64	1.51e-06	0.000476	143	upstream	RPL35AP25
chr14	103416182	103416281	4.07	1.43	2.64	1.52e-06	0.000478	3420	upstream	RPL10AP1
chr17	30117603	30117702	2.97	0.33	2.64	1.54e-06	0.00048	105	upstream	RP11-1148O4.2
chr17	30117603	30117702	2.97	0.33	2.64	1.54e-06	0.00048	2081	inside	NSRP1
chr17	30117603	30117702	2.97	0.33	2.64	1.54e-06	0.00048	430	upstream	MIR3184
chr10	75268679	75268778	2.64	0	2.64	1.54e-06	0.000481	1040	upstream	ZNF503-AS1
chr3	129384795	129384894	2.87	0.23	2.64	1.64e-06	0.000493	3496	inside	RP11-529F4.1
chr9	114928039	114928138	3.54	0.9	2.64	1.68e-06	0.000499	2456	inside	TNFSF8
chr11	6619257	6619356	2.81	0.18	2.63	1.68e-07	0.000198	104	inside	TPP1
chr11	6619257	6619356	2.81	0.18	2.63	1.68e-07	0.000198	466	inside	RP11-732A19.9
chr11	6619257	6619356	2.81	0.18	2.63	1.68e-07	0.000198	2094	upstream	RP11-732A19.5
chr11	86951257	86951356	2.63	0	2.63	1.87e-07	0.000206	4034	inside	FZD4
chr11	86951257	86951356	2.63	0	2.63	1.87e-07	0.000206	4262	upstream	RP11-736K20.6
chr4	185539339	185539438	2.7	0.06	2.63	2.97e-07	0.000245	3726	upstream	PDLIM3
chr2	44941260	44941359	2.63	0	2.63	3.14e-07	0.000249	2060	upstream	RP11-89K21.1
chr2	44941260	44941359	2.63	0	2.63	3.14e-07	0.000249	513	inside	SIX3-AS1
chr2	44941260	44941359	2.63	0	2.63	3.14e-07	0.000249	538	upstream	SIX3
chr8	66872875	66872974	2.63	0	2.63	3.77e-07	0.000264	2125	inside	MCMDC2
chr3	102094895	102094994	2.81	0.18	2.63	3.97e-07	0.00027	4249	upstream	ZPLD1
chr19	36771496	36771595	2.76	0.12	2.63	4.14e-07	0.000274	1229	inside	ZNF850
chr19	36771496	36771595	2.76	0.12	2.63	4.14e-07	0.000274	1557	upstream	CTD-2162K18.4
chr18	46125481	46125580	3.36	0.73	2.63	4.44e-07	0.000283	3759	upstream	RNU6-1278P
chr10	93478079	93478178	2.69	0.06	2.63	4.53e-07	0.000286	4138	inside	MYOF
chr16	57093307	57093406	2.69	0.06	2.63	4.75e-07	0.000292	1003	upstream	RP11-407G23.1
chr16	57093307	57093406	2.69	0.06	2.63	4.75e-07	0.000292	769	inside	CPNE2
chr19	45047496	45047595	2.76	0.12	2.63	4.91e-07	0.000296	37	overlapEnd	RNU6-611P
chr3	119699195	119699294	2.64	0	2.63	5.02e-07	0.000299	3727	upstream	MAATS1
chr8	39925875	39925974	2.86	0.23	2.63	5.4e-07	0.000308	4984	upstream	RP11-44K6.4
chr14	91249782	91249881	3.02	0.39	2.63	6.27e-07	0.000327	4043	inside	GPR68
chr12	95073219	95073318	3.15	0.52	2.63	6.32e-07	0.000328	384	inside	NR2C1
chr7	155645748	155645847	3.83	1.2	2.63	6.64e-07	0.000335	1341	upstream	RP5-912I13.2
chr7	155645748	155645847	3.83	1.2	2.63	6.64e-07	0.000335	542	upstream	AC009403.2
chr7	155645748	155645847	3.83	1.2	2.63	6.64e-07	0.000335	1296	inside	RBM33
chr15	90929844	90929943	2.63	0	2.63	6.69e-07	0.000336	236	upstream	UNC45A
chr9	128429939	128430038	3.11	0.48	2.63	6.79e-07	0.000338	1559	upstream	RP11-339B21.10
chr19	48868496	48868595	2.63	0	2.63	6.83e-07	0.000339	36	inside	PLEKHA4
chr19	48868496	48868595	2.63	0	2.63	6.83e-07	0.000339	3796	upstream	PPP1R15A
chr8	39993575	39993674	3.07	0.43	2.63	7.45e-07	0.000354	1573	inside	RP11-44K6.3
chr3	42016395	42016494	3.24	0.61	2.63	7.81e-07	0.000361	2592	inside	TRAK1
chr12	62750619	62750718	3.35	0.72	2.63	8e-07	0.000365	4508	upstream	GAPDHP44
chr1	52408101	52408200	2.96	0.33	2.63	8.16e-07	0.000368	3641	upstream	ORC1
chr1	52408101	52408200	2.96	0.33	2.63	8.16e-07	0.000368	3536	inside	PRPF38A
chr14	69156082	69156181	2.63	0	2.63	8.3e-07	0.000371	2931	upstream	DCAF5
chr12	94151719	94151818	2.63	0	2.63	8.44e-07	0.000373	2995	inside	PLXNC1
chr1	180228301	180228400	2.63	0	2.63	8.67e-07	0.000377	1885	upstream	LHX4
chr2	113118960	113119059	3.01	0.38	2.63	8.91e-07	0.000382	1066	inside	IL1RN
chr20	36863531	36863630	2.91	0.29	2.63	8.97e-07	0.000383	55	inside	SOGA1
chr1	162500101	162500200	2.63	0	2.63	9.42e-07	0.000391	2849	inside	UHMK1
chr11	17077357	17077456	2.63	0	2.63	9.98e-07	0.0004	330	inside	RPS13
chr11	17077357	17077456	2.63	0	2.63	9.98e-07	0.0004	2612	upstream	SNORD14A
chr11	17077357	17077456	2.63	0	2.63	9.98e-07	0.0004	1488	upstream	SNORD14B
chr3	53158295	53158394	3.63	1	2.63	1.06e-06	0.00041	2285	inside	PRKCD
chr12	16279319	16279418	3.39	0.76	2.63	1.13e-06	0.00042	1633	upstream	SLC15A5
chr5	9856275	9856374	2.92	0.29	2.63	1.22e-06	0.000434	1897	inside	RP11-447B18.1
chr14	54564782	54564881	2.86	0.23	2.63	1.24e-06	0.000436	2215	upstream	SAMD4A
chr3	37177795	37177894	3.53	0.91	2.63	1.45e-06	0.000468	4212	upstream	RP11-285J16.1
chr8	27263075	27263174	2.64	0	2.63	1.5e-06	0.000475	4654	upstream	STMN4
chr1	183592101	183592200	3.72	1.09	2.62	6.16e-08	0.000139	1496	upstream	NCF2
chr1	183592101	183592200	3.72	1.09	2.62	6.16e-08	0.000139	1224	upstream	NCF2
chr16	69187307	69187406	2.62	0	2.62	8.68e-08	0.000155	177	inside	SNTB2
chr16	69187307	69187406	2.62	0	2.62	8.68e-08	0.000155	3716	upstream	Y_RNA
chr6	73447827	73447926	2.95	0.34	2.62	1.75e-07	0.000201	4349	inside	MB21D1
chr9	5184339	5184438	2.63	0	2.62	1.8e-07	0.000203	1229	inside	INSL6
chr9	99826039	99826138	2.68	0.06	2.62	2e-07	0.00021	4183	inside	NR4A3
chr13	75550010	75550109	2.85	0.23	2.62	2.58e-07	0.000232	570	upstream	COMMD6
chr13	75550010	75550109	2.85	0.23	2.62	2.58e-07	0.000232	529	inside	UCHL3
chr13	75550010	75550109	2.85	0.23	2.62	2.58e-07	0.000232	236	inside	RP11-29G8.3
chr22	39568081	39568180	2.62	0	2.62	2.6e-07	0.000233	2572	upstream	CACNA1I
chr16	74291007	74291106	2.62	0	2.62	3.07e-07	0.000247	0	overlapStart	AC009120.11
chr14	22480682	22480781	2.9	0.29	2.62	4.24e-07	0.000277	2177	inside	AE000661.37
chr14	22480682	22480781	2.9	0.29	2.62	4.24e-07	0.000277	915	upstream	TRAJ55
chr14	22480682	22480781	2.9	0.29	2.62	4.24e-07	0.000277	1505	upstream	TRAJ54
chr14	22480682	22480781	2.9	0.29	2.62	4.24e-07	0.000277	2222	upstream	TRAJ53
chr10	92137979	92138078	2.62	0	2.62	5.1e-07	0.0003	1103	inside	EIF4A1P8
chr10	113551679	113551778	2.62	0	2.62	5.15e-07	0.000302	841	inside	HABP2
chr19	9621696	9621795	2.9	0.28	2.62	5.47e-07	0.000309	296	upstream	ZNF561
chr19	9621696	9621795	2.9	0.28	2.62	5.47e-07	0.000309	4790	upstream	AC008759.1
chr19	9621696	9621795	2.9	0.28	2.62	5.47e-07	0.000309	404	inside	ZNF561-AS1
chr1	10429501	10429600	3	0.38	2.62	5.84e-07	0.000317	501	upstream	APITD1-CORT
chr1	10429501	10429600	3	0.38	2.62	5.84e-07	0.000317	842	upstream	APITD1
chr1	35508701	35508800	2.8	0.18	2.62	7.68e-07	0.000359	941	upstream	RP4-728D4.3
chr8	17574775	17574874	2.63	0	2.62	9.28e-07	0.000389	1558	upstream	PDGFRL
chr9	112041639	112041738	3.27	0.65	2.62	9.54e-07	0.000393	3908	upstream	RP11-4O1.2
chr11	57476557	57476656	3.39	0.77	2.62	9.84e-07	0.000398	877	inside	RP11-624G17.3
chr12	6772219	6772318	3.39	0.77	2.62	1.05e-06	0.000408	4743	upstream	MLF2
chr12	6772219	6772318	3.39	0.77	2.62	1.05e-06	0.000408	193	upstream	LAG3
chr8	134597875	134597974	3.56	0.94	2.62	1.1e-06	0.000417	96	upstream	ZFAT-AS1
chr8	134597875	134597974	3.56	0.94	2.62	1.1e-06	0.000417	96	upstream	ZFAT-AS1_1
chr8	134597875	134597974	3.56	0.94	2.62	1.1e-06	0.000417	343	upstream	ZFAT-AS1_2
chr8	134597875	134597974	3.56	0.94	2.62	1.1e-06	0.000417	2282	upstream	ZFAT-AS1_3
chr12	6200319	6200418	3.05	0.43	2.62	1.1e-06	0.000417	603	inside	CD9
chr5	31660875	31660974	2.74	0.12	2.62	1.13e-06	0.000421	3656	inside	RP11-5N11.2
chr14	96208382	96208481	2.63	0	2.62	1.15e-06	0.000424	3702	inside	BDKRB2
chr14	96208382	96208481	2.63	0	2.62	1.15e-06	0.000424	3537	inside	RP11-404P21.8
chr14	96208382	96208481	2.63	0	2.62	1.15e-06	0.000424	2378	upstream	RP11-404P21.5
chr16	4618207	4618306	2.91	0.29	2.62	1.18e-06	0.000428	3179	upstream	UBALD1
chr16	4618207	4618306	2.91	0.29	2.62	1.18e-06	0.000428	1713	inside	MGRN1
chr3	122658595	122658694	2.74	0.12	2.62	1.27e-06	0.000441	1918	upstream	EIF4BP8
chr13	23407410	23407509	2.62	0	2.62	1.36e-06	0.000454	4003	inside	SACS
chr13	32035210	32035309	3.74	1.12	2.62	1.43e-06	0.000465	3570	upstream	FRY-AS1
chr13	32035210	32035309	3.74	1.12	2.62	1.43e-06	0.000465	3909	inside	FRY
chr22	30571681	30571780	2.9	0.29	2.62	1.49e-06	0.000474	2806	inside	GAL3ST1
chr17	76736603	76736702	2.63	0	2.62	1.53e-06	0.000479	3624	inside	RP11-318A15.7
chr17	76736603	76736702	2.63	0	2.62	1.53e-06	0.000479	671	inside	SRSF2
chr17	76736603	76736702	2.63	0	2.62	1.53e-06	0.000479	708	inside	SRSF2
chr17	76736603	76736702	2.63	0	2.62	1.53e-06	0.000479	737	inside	MFSD11
chr3	130918495	130918594	2.62	0	2.61	8.23e-08	0.000152	4042	upstream	Y_RNA
chr3	130918495	130918594	2.62	0	2.61	8.23e-08	0.000152	525	inside	RP11-39E3.4
chr2	202268660	202268759	3.26	0.65	2.61	1.23e-07	0.000177	2943	inside	NOP58
chr20	38806831	38806930	2.9	0.28	2.61	1.88e-07	0.000206	1125	inside	PPP1R16B
chr16	16218407	16218506	2.62	0	2.61	2.18e-07	0.000216	4520	upstream	RP11-517A5.7
chr1	248903601	248903700	2.79	0.18	2.61	2.61e-07	0.000233	2495	upstream	PGBD2
chr8	134595475	134595574	2.94	0.34	2.61	2.98e-07	0.000245	2496	upstream	ZFAT-AS1
chr8	134595475	134595574	2.94	0.34	2.61	2.98e-07	0.000245	2496	upstream	ZFAT-AS1_1
chr8	134595475	134595574	2.94	0.34	2.61	2.98e-07	0.000245	2743	upstream	ZFAT-AS1_2
chr8	134595475	134595574	2.94	0.34	2.61	2.98e-07	0.000245	4682	upstream	ZFAT-AS1_3
chr22	45203681	45203780	2.73	0.12	2.61	3.18e-07	0.00025	2661	upstream	MIR1249
chr8	101054775	101054874	2.62	0	2.61	3.66e-07	0.000262	2720	inside	FLJ42969
chr3	28576195	28576294	3.04	0.43	2.61	4.32e-07	0.00028	1403	inside	RBMS3
chr15	28733044	28733143	2.94	0.33	2.61	4.59e-07	0.000288	4439	upstream	WHAMMP2
chr13	41960210	41960309	2.73	0.12	2.61	5.19e-07	0.000303	810	inside	VWA8
chr13	41960210	41960309	2.73	0.12	2.61	5.19e-07	0.000303	4401	inside	VWA8-AS1
chr3	48897295	48897394	3.09	0.48	2.61	5.55e-07	0.000311	1598	inside	SLC25A20
chr14	69795582	69795681	2.62	0	2.61	5.76e-07	0.000315	1607	inside	SLC10A1
chr14	92121482	92121581	2.79	0.18	2.61	6.16e-07	0.000324	335	inside	NDUFB1
chr14	92121482	92121581	2.79	0.18	2.61	6.16e-07	0.000324	355	upstream	CPSF2
chr16	3950807	3950906	3.09	0.48	2.61	6.19e-07	0.000325	4501	upstream	RP11-462G12.2
chr16	3950807	3950906	3.09	0.48	2.61	6.19e-07	0.000325	362	upstream	RP11-462G12.1
chr19	42822996	42823095	2.61	0	2.61	6.25e-07	0.000326	1132	inside	AC004603.4
chr15	68256744	68256843	2.95	0.34	2.61	7e-07	0.000343	367	inside	CLN6
chr19	39542796	39542895	2.61	0	2.61	7.53e-07	0.000356	2462	upstream	EID2
chr4	177689239	177689338	2.61	0	2.61	7.98e-07	0.000365	1729	inside	RP11-140M13.1
chr2	127832060	127832159	3.26	0.65	2.61	8.31e-07	0.000371	2207	upstream	Y_RNA
chr2	154456360	154456459	2.62	0	2.61	8.43e-07	0.000373	978	inside	AC009227.2
chr2	154456360	154456459	2.62	0	2.61	8.43e-07	0.000373	3397	upstream	AC009227.3
chr1	160269001	160269100	2.94	0.34	2.61	9.5e-07	0.000393	1775	upstream	RPSAP18
chr20	32110231	32110330	3.13	0.52	2.61	9.62e-07	0.000395	724	inside	TM9SF4
chr13	51081210	51081309	2.61	0	2.61	1.01e-06	0.000402	347	upstream	GUCY1B2
chr17	75289203	75289302	3.3	0.69	2.61	1.01e-06	0.000403	207	inside	SLC25A19
chr20	45473131	45473230	2.95	0.34	2.61	1.13e-06	0.000421	3424	inside	WFDC2
chr10	100962879	100962978	2.68	0.06	2.61	1.16e-06	0.000425	4709	upstream	RP11-108L7.14
chr17	44123503	44123602	2.95	0.34	2.61	1.17e-06	0.000427	99	inside	HDAC5
chr14	69611082	69611181	2.9	0.29	2.61	1.18e-06	0.000427	414	upstream	SUSD6
chr12	57522519	57522618	2.62	0	2.61	1.41e-06	0.000462	2001	upstream	DDIT3
chr12	57522519	57522618	2.62	0	2.61	1.41e-06	0.000462	3259	upstream	MIR616
chr12	57522519	57522618	2.62	0	2.61	1.41e-06	0.000462	1808	inside	MBD6
chr3	112977395	112977494	3.26	0.65	2.61	1.63e-06	0.000491	2272	upstream	CD200R1
chr17	78977103	78977202	2.84	0.23	2.61	1.69e-06	0.0005	2906	inside	LGALS3BP
chr3	196285295	196285394	3.08	0.48	2.6	1.43e-07	0.000187	2562	inside	PCYT1A
chr3	39024795	39024894	2.78	0.18	2.6	1.94e-07	0.000208	1092	upstream	RNU6-1227P
chr19	48645696	48645795	2.67	0.06	2.6	2.74e-07	0.000237	516	inside	CA11
chr7	141947248	141947347	2.84	0.23	2.6	3.63e-07	0.000262	240	upstream	CLEC5A
chr2	207678860	207678959	2.94	0.34	2.6	3.72e-07	0.000264	2630	upstream	PPP1R14BP2
chr12	25001819	25001918	2.94	0.34	2.6	3.75e-07	0.000264	4484	inside	C12orf77
chr12	25001819	25001918	2.94	0.34	2.6	3.75e-07	0.000264	2423	upstream	LRMP
chr9	127702039	127702138	2.94	0.34	2.6	4.38e-07	0.000281	4850	upstream	CFAP157
chr3	122788895	122788994	2.6	0	2.6	4.55e-07	0.000287	4829	inside	HSPBAP1
chr2	32948060	32948159	3.25	0.65	2.6	4.73e-07	0.000292	2608	upstream	Y_RNA
chr2	32948060	32948159	3.25	0.65	2.6	4.73e-07	0.000292	1087	inside	LTBP1
chr14	99693082	99693181	3.17	0.57	2.6	5.36e-07	0.000307	466	inside	RP11-543C4.3
chr8	94206675	94206774	3.2	0.61	2.6	5.61e-07	0.000312	3622	upstream	KB-1247B1.1
chr1	46539601	46539700	2.66	0.06	2.6	6.49e-07	0.000331	904	inside	MKNK1-AS1
chr2	20533960	20534059	2.61	0	2.6	8.42e-07	0.000373	3983	upstream	RP11-130L8.3
chr17	63549503	63549602	2.73	0.12	2.6	8.65e-07	0.000376	858	upstream	DCAF7
chr15	92803444	92803543	4.31	1.7	2.6	9.12e-07	0.000386	4907	upstream	CTD-2313J17.6
chr19	49677596	49677695	2.83	0.23	2.6	9.43e-07	0.000391	1809	inside	PRMT1
chr19	49677596	49677695	2.83	0.23	2.6	9.43e-07	0.000391	4421	upstream	MIR5088
chr7	145009948	145010047	2.72	0.12	2.6	9.63e-07	0.000395	0	overlapStart	AC073310.4
chr10	97737379	97737478	2.6	0	2.6	9.95e-07	0.0004	257	inside	ZFYVE27
chr11	416957	417056	2.61	0	2.6	1.04e-06	0.000407	398	inside	SIGIRR
chr11	134409357	134409456	2.66	0.06	2.6	1.09e-06	0.000416	2461	inside	B3GAT1
chr8	93642075	93642174	2.6	0	2.6	1.28e-06	0.000443	3891	upstream	ZNF317P1
chr6	87004127	87004226	2.67	0.06	2.6	1.38e-06	0.000458	3835	upstream	MTHFD2P2
chr16	57758907	57759006	2.6	0	2.59	7.69e-08	0.000149	351	upstream	CTD-2600O9.2
chr19	52787596	52787695	2.77	0.18	2.59	1.05e-07	0.000167	804	upstream	ZNF600
chr6	49497727	49497826	2.77	0.18	2.59	1.23e-07	0.000177	2131	upstream	GLYATL3
chr17	69314703	69314802	2.98	0.39	2.59	1.36e-07	0.000183	3930	upstream	SNRPGP4
chr1	157724901	157725000	3.69	1.09	2.59	2.4e-07	0.000225	19	inside	VDAC1P9
chr20	1946631	1946730	2.65	0.06	2.59	2.74e-07	0.000237	515	upstream	RP4-684O24.5
chr20	45911531	45911630	2.93	0.34	2.59	6.45e-07	0.00033	524	inside	PLTP
chr8	108572475	108572574	2.6	0	2.59	6.83e-07	0.000339	68	upstream	RP11-25P11.2
chr12	123232019	123232118	3.02	0.43	2.59	7.27e-07	0.000349	797	upstream	C12orf65
chr19	42320696	42320795	2.59	0	2.59	8.06e-07	0.000366	4813	upstream	MEGF8
chr9	136969139	136969238	2.92	0.34	2.59	9.17e-07	0.000387	4	upstream	PRR31
chr2	75649360	75649459	2.59	0	2.59	1.01e-06	0.000402	2576	inside	MRPL19
chr14	88547182	88547281	2.59	0	2.59	1.01e-06	0.000403	4315	upstream	RP11-507K2.3
chr19	9127396	9127495	3.35	0.76	2.59	1.06e-06	0.00041	4903	upstream	OR7G15P
chr19	9127396	9127495	3.35	0.76	2.59	1.06e-06	0.00041	445	upstream	OR7G3
chr20	51093831	51093930	2.6	0	2.59	1.13e-06	0.000421	4207	upstream	RP4-811M8.1
chr5	111221675	111221774	2.93	0.34	2.59	1.13e-06	0.000421	1878	upstream	CAMK4
chr12	118380819	118380918	3.52	0.94	2.59	1.15e-06	0.000424	4543	upstream	RP11-131L12.2
chr12	118380819	118380918	3.52	0.94	2.59	1.15e-06	0.000424	4438	inside	SUDS3
chr20	50194731	50194830	2.59	0	2.59	1.19e-06	0.00043	3232	upstream	CEBPB-AS1
chr15	81998544	81998643	2.71	0.12	2.59	1.24e-06	0.000436	2877	upstream	RP11-276M12.1
chr14	58240282	58240381	2.59	0	2.59	1.3e-06	0.000446	4449	upstream	PSMA3
chrX	93674046	93674145	2.71	0.12	2.59	1.32e-06	0.000449	477	upstream	NAP1L3
chrX	93674046	93674145	2.71	0.12	2.59	1.32e-06	0.000449	32	inside	FAM133A
chr2	176270960	176271059	3.07	0.48	2.59	1.4e-06	0.000461	1564	inside	MTX2
chr16	68532007	68532106	2.77	0.18	2.59	1.44e-06	0.000467	1916	inside	ZFP90
chr16	68532007	68532106	2.77	0.18	2.59	1.44e-06	0.000467	3408	upstream	RNU4-36P
chr15	63155244	63155343	2.83	0.23	2.59	1.52e-06	0.000477	2677	inside	RPS27L
chr6	34267327	34267426	3.02	0.43	2.59	1.52e-06	0.000478	3653	upstream	RPL35P2
chr20	57530631	57530730	3.74	1.15	2.59	1.68e-06	0.000498	4978	upstream	CTCFL
chr11	72103157	72103256	2.71	0.12	2.59	1.68e-06	0.0005	130	inside	LAMTOR1
chr20	32582331	32582430	3.27	0.69	2.58	8.98e-08	0.000157	2643	inside	NOL4L
chr20	32582331	32582430	3.27	0.69	2.58	8.98e-08	0.000157	2459	inside	AL034550.1
chr20	32582331	32582430	3.27	0.69	2.58	8.98e-08	0.000157	367	inside	RP11-410N8.1
chr11	3797257	3797356	2.76	0.18	2.58	1.06e-07	0.000167	435	inside	NUP98
chr11	3797257	3797356	2.76	0.18	2.58	1.06e-07	0.000167	367	upstream	PGAP2
chr1	46716801	46716900	3.02	0.43	2.58	2.14e-07	0.000216	2163	inside	EFCAB14
chr13	33352910	33353009	2.59	0	2.58	2.91e-07	0.000243	2279	upstream	STARD13
chr2	44275060	44275159	3.01	0.43	2.58	3.2e-07	0.00025	298	upstream	SLC3A1
chr7	39811648	39811747	2.92	0.34	2.58	4.44e-07	0.000283	4801	upstream	AC072061.2
chr1	46102101	46102200	2.71	0.12	2.58	6.04e-07	0.000322	2749	upstream	RP4-533D7.3
chr20	57708731	57708830	2.64	0.06	2.58	7.49e-07	0.000355	2705	inside	PMEPA1
chr20	57708731	57708830	2.64	0.06	2.58	7.49e-07	0.000355	1352	upstream	NKILA
chr14	77088482	77088581	2.65	0.06	2.58	7.9e-07	0.000363	2035	upstream	RP11-7F17.4
chr22	26670681	26670780	3.11	0.52	2.58	8.18e-07	0.000368	1873	inside	CTA-373H7.7
chr22	26670681	26670780	3.11	0.52	2.58	8.18e-07	0.000368	621	upstream	MIAT_exon5_1
chr22	26670681	26670780	3.11	0.52	2.58	8.18e-07	0.000368	1383	upstream	MIAT_exon5_2
chr22	26670681	26670780	3.11	0.52	2.58	8.18e-07	0.000368	1986	upstream	MIATNB
chr22	26670681	26670780	3.11	0.52	2.58	8.18e-07	0.000368	2473	upstream	MIAT_exon5_3
chr3	32395795	32395894	2.58	0	2.58	9.62e-07	0.000395	4123	inside	CMTM7
chr7	105302848	105302947	2.82	0.23	2.58	1.06e-06	0.000411	1329	upstream	RP4-778K6.3
chr13	99499610	99499709	2.58	0	2.58	1.07e-06	0.000414	303	upstream	LINC01232
chr13	99499610	99499709	2.58	0	2.58	1.07e-06	0.000414	1085	inside	RP11-214F16.8
chr13	99499610	99499709	2.58	0	2.58	1.07e-06	0.000414	1707	upstream	TM9SF2
chr3	154865295	154865394	3.38	0.8	2.58	1.16e-06	0.000425	4277	upstream	RP11-439C8.1
chr12	104460019	104460118	2.71	0.12	2.58	1.21e-06	0.000432	4723	inside	CHST11
chr18	25019881	25019980	2.58	0	2.58	1.22e-06	0.000434	2676	upstream	WBP2P1
chr10	101693479	101693578	2.59	0	2.58	1.25e-06	0.000439	1716	inside	FBXW4
chr17	50716503	50716602	3.09	0.52	2.57	2.68e-07	0.000235	2941	upstream	LUC7L3
chr3	50271195	50271294	2.81	0.23	2.57	2.85e-07	0.000241	3823	upstream	SEMA3B-AS1
chr3	50271195	50271294	2.81	0.23	2.57	2.85e-07	0.000241	3636	inside	SEMA3B
chr8	119858075	119858174	2.91	0.34	2.57	2.9e-07	0.000243	2064	upstream	DSCC1
chr8	119858075	119858174	2.91	0.34	2.57	2.9e-07	0.000243	4487	upstream	RN7SL396P
chr19	8446996	8447095	2.91	0.33	2.57	3.5e-07	0.000259	1398	upstream	RP11-886P16.10
chr19	8446996	8447095	2.91	0.33	2.57	3.5e-07	0.000259	2228	inside	HNRNPM
chr16	68331607	68331706	2.91	0.33	2.57	5.23e-07	0.000304	2077	upstream	RNU4-30P
chr16	31507807	31507906	2.69	0.12	2.57	5.25e-07	0.000305	1402	inside	C16orf58
chr16	31507807	31507906	2.69	0.12	2.57	5.25e-07	0.000305	564	upstream	RP11-452L6.7
chr5	51381575	51381674	2.75	0.18	2.57	5.82e-07	0.000316	1657	inside	CTD-2314G24.2
chr5	51381575	51381674	2.75	0.18	2.57	5.82e-07	0.000316	1716	upstream	ISL1
chr22	36508981	36509080	2.57	0	2.57	8.14e-07	0.000368	1879	upstream	FOXRED2
chr8	98114075	98114174	2.69	0.12	2.57	8.57e-07	0.000375	3066	inside	RIDA
chr8	98114075	98114174	2.69	0.12	2.57	8.57e-07	0.000375	3122	upstream	POP1
chr17	17281403	17281502	2.69	0.12	2.57	8.86e-07	0.000381	109	upstream	COPS3
chr9	133226939	133227038	2.86	0.29	2.57	9.11e-07	0.000386	1552	inside	LCN1P1
chr11	65557257	65557356	2.69	0.12	2.57	9.44e-07	0.000391	1573	inside	LTBP3
chr11	65557257	65557356	2.69	0.12	2.57	9.44e-07	0.000391	4127	upstream	RP11-856B14.10
chr7	129141548	129141647	2.57	0	2.57	9.69e-07	0.000396	3244	upstream	TSPAN33
chr20	51097831	51097930	2.57	0	2.57	9.76e-07	0.000397	207	upstream	RP4-811M8.1
chr13	27344710	27344809	2.69	0.12	2.57	1.08e-06	0.000414	963	upstream	RNU6-70P
chr2	3660560	3660659	2.91	0.34	2.57	1.1e-06	0.000418	2364	inside	ALLC
chr5	55043475	55043574	2.58	0	2.57	1.18e-06	0.000427	630	upstream	CTD-2313F11.1
chr14	22960582	22960681	2.57	0	2.57	1.2e-06	0.000431	3420	upstream	HAUS4
chr21	24316664	24316763	3.25	0.69	2.57	1.31e-06	0.000448	4613	inside	AP000469.2
chr13	97224310	97224409	3	0.43	2.57	1.34e-06	0.000452	2875	inside	MBNL2
chr17	59895103	59895202	2.85	0.28	2.57	1.42e-06	0.000464	2157	upstream	TUBD1
chr17	59895103	59895202	2.85	0.28	2.57	1.42e-06	0.000464	2056	inside	RPS6KB1
chr11	57666157	57666256	2.63	0.06	2.57	1.58e-06	0.000486	1490	upstream	ZDHHC5
chr6	4492327	4492426	2.57	0	2.56	2.48e-07	0.000228	519	inside	RP11-274H24.1
chr3	21227395	21227494	2.56	0	2.56	2.57e-07	0.000232	1089	upstream	RP11-901H12.1
chr9	76989939	76990038	2.89	0.33	2.56	2.61e-07	0.000233	2060	upstream	RP11-159H20.3
chr11	116834557	116834656	3.13	0.57	2.56	2.92e-07	0.000244	1460	upstream	APOA1-AS
chr3	43290895	43290994	3.66	1.09	2.56	3.49e-07	0.000259	4382	inside	SNRK
chr10	100529879	100529978	3.21	0.65	2.56	3.55e-07	0.00026	0	overlapStart	RP11-411B6.6
chr10	100529879	100529978	3.21	0.65	2.56	3.55e-07	0.00026	21	inside	NDUFB8
chr10	100529879	100529978	3.21	0.65	2.56	3.55e-07	0.00026	806	inside	HIF1AN
chr19	11737296	11737395	2.74	0.18	2.56	4.72e-07	0.000291	1613	inside	ZNF823
chr3	36761495	36761594	2.62	0.06	2.56	4.95e-07	0.000297	2754	inside	DCLK3
chr6	35667727	35667826	2.62	0.06	2.56	5.19e-07	0.000303	2937	upstream	MIR5690
chr1	143640401	143640500	2.69	0.12	2.56	5.58e-07	0.000311	4759	upstream	NBPF17P
chr2	66383660	66383759	2.56	0	2.56	5.58e-07	0.000311	353	inside	AC092669.3
chr15	72641644	72641743	2.94	0.38	2.56	5.61e-07	0.000312	4724	upstream	RP11-1006G14.2
chr12	13001719	13001818	2.56	0	2.56	7.59e-07	0.000357	1445	upstream	HEBP1
chr12	13001719	13001818	2.56	0	2.56	7.59e-07	0.000357	1298	inside	HTR7P1
chr12	13001719	13001818	2.56	0	2.56	7.59e-07	0.000357	1267	inside	RP11-377D9.3
chr1	150891101	150891200	2.79	0.23	2.56	7.59e-07	0.000357	3964	inside	RP11-235D19.4
chr9	136853139	136853238	2.62	0.06	2.56	7.86e-07	0.000362	2195	inside	MAMDC4
chr11	115732857	115732956	2.68	0.12	2.56	8.04e-07	0.000366	1785	inside	CTC-774J1.1
chr8	73088575	73088674	2.94	0.38	2.56	8.09e-07	0.000367	2695	upstream	RP11-956J14.1
chr18	2550981	2551080	2.79	0.23	2.56	8.4e-07	0.000372	4277	upstream	snoU109
chr6	45200427	45200526	2.9	0.34	2.56	8.69e-07	0.000377	2656	upstream	MIR586
chr15	43746144	43746243	2.56	0	2.56	1e-06	0.000401	850	inside	CATSPER2P1
chr15	43746144	43746243	2.56	0	2.56	1e-06	0.000401	148	upstream	PDIA3
chr8	40519975	40520074	2.62	0.06	2.56	1.01e-06	0.000403	83	inside	RP11-301G7.1
chr1	56258701	56258800	2.79	0.23	2.56	1.15e-06	0.000422	129	upstream	RP11-504A18.1
chr11	111378957	111379056	2.57	0	2.56	1.18e-06	0.000427	4035	upstream	RNU2-60P
chr17	76030303	76030402	2.85	0.29	2.56	1.21e-06	0.000433	2850	upstream	EVPL
chr9	76761139	76761238	2.73	0.18	2.56	1.27e-06	0.000441	3197	upstream	PCA3
chr19	51646596	51646695	2.62	0.06	2.56	1.29e-06	0.000444	1050	upstream	SIGLEC5
chr19	51646596	51646695	2.62	0.06	2.56	1.29e-06	0.000444	193	inside	AC018755.18
chr19	51646596	51646695	2.62	0.06	2.56	1.29e-06	0.000444	105	inside	SIGLEC14
chr19	51646596	51646695	2.62	0.06	2.56	1.29e-06	0.000444	2166	upstream	RPL7P51
chr8	101139775	101139874	2.57	0	2.56	1.37e-06	0.000457	109	inside	KB-1460A1.3
chr12	1921619	1921718	2.89	0.34	2.56	1.38e-06	0.000458	2782	upstream	CACNA2D4
chr12	1921619	1921718	2.89	0.34	2.56	1.38e-06	0.000458	3667	inside	RP5-1096D14.3
chr12	69608619	69608718	2.74	0.18	2.56	1.47e-06	0.000472	2443	inside	LRRC10
chr15	29608744	29608843	2.56	0	2.56	1.52e-06	0.000478	3726	upstream	TUBBP8
chr15	40904444	40904543	2.56	0	2.56	1.55e-06	0.000481	2267	upstream	RP11-540O11.1
chr8	30080675	30080774	3.53	0.97	2.56	1.59e-06	0.000487	2433	inside	SARAF
chr8	30080675	30080774	3.53	0.97	2.56	1.59e-06	0.000487	1983	upstream	RP11-489E7.4
chr11	65857057	65857156	2.57	0	2.56	1.61e-06	0.000489	4869	inside	CFL1
chr11	65857057	65857156	2.57	0	2.56	1.61e-06	0.000489	0	overlapStart	MUS81
chr1	44193701	44193800	2.56	0	2.56	1.64e-06	0.000492	4651	upstream	RP5-891H21.5
chr11	102454557	102454656	2.78	0.23	2.55	8.89e-08	0.000156	1637	inside	RP11-315O6.1
chr1	155663101	155663200	2.62	0.06	2.55	1.37e-07	0.000183	2855	upstream	RP11-29H23.5
chr12	6692219	6692318	3.07	0.52	2.55	1.67e-07	0.000198	2646	upstream	ZNF384
chr15	30540544	30540643	2.56	0	2.55	2.01e-07	0.000211	450	inside	AC026150.8
chr8	25185775	25185874	4.26	1.71	2.55	2.75e-07	0.000237	1051	inside	DOCK5
chr19	12668696	12668795	3.42	0.87	2.55	3.28e-07	0.000252	1953	upstream	MAN2B1
chr19	12668696	12668795	3.42	0.87	2.55	3.28e-07	0.000252	601	inside	CTD-2192J16.24
chr19	12668696	12668795	3.42	0.87	2.55	3.28e-07	0.000252	1895	inside	WDR83
chr19	12668696	12668795	3.42	0.87	2.55	3.28e-07	0.000252	2560	inside	WDR83OS
chr22	46159781	46159880	3.24	0.69	2.55	4.02e-07	0.000271	3422	upstream	RP4-695O20.1
chr16	72080307	72080406	2.55	0	2.55	4.6e-07	0.000288	4450	upstream	RP11-384M15.3
chr12	56853419	56853518	2.55	0	2.55	4.67e-07	0.00029	2175	upstream	RP11-74M13.3
chr3	50678495	50678594	2.56	0	2.55	5.06e-07	0.0003	3253	inside	DOCK3
chr8	15972775	15972874	3.16	0.61	2.55	5.37e-07	0.000308	440	upstream	RP11-77B22.2
chr7	35515048	35515147	2.67	0.12	2.55	5.39e-07	0.000308	4784	upstream	AC007652.1
chr2	147845960	147846059	2.89	0.34	2.55	5.4e-07	0.000308	1442	inside	ACVR2A
chr7	2629348	2629447	3.58	1.03	2.55	5.44e-07	0.000309	2503	upstream	TTYH3
chrX	5170846	5170945	2.55	0	2.55	6.59e-07	0.000333	1406	upstream	MTND6P12
chr1	197070401	197070500	2.68	0.12	2.55	6.78e-07	0.000338	3133	upstream	F13B
chr1	197070401	197070500	2.68	0.12	2.55	6.78e-07	0.000338	3133	upstream	F13B
chr6	34700027	34700126	2.62	0.06	2.55	7.09e-07	0.000345	3167	upstream	C6orf106
chr18	22348381	22348480	2.67	0.12	2.55	7.23e-07	0.000349	128	upstream	RP11-535A5.1
chr11	57638457	57638556	2.67	0.12	2.55	7.62e-07	0.000358	432	inside	AP000662.4
chr11	57638457	57638556	2.67	0.12	2.55	7.62e-07	0.000358	2641	upstream	MIR130A
chr8	59560375	59560474	3.12	0.57	2.55	8.95e-07	0.000383	2519	upstream	RP11-379I19.2
chr22	37517881	37517980	2.56	0	2.55	8.99e-07	0.000383	1561	inside	CARD10
chr20	58000331	58000430	2.55	0	2.55	9.16e-07	0.000387	3473	upstream	RP13-379L11.4
chr4	42564039	42564138	2.89	0.34	2.55	1.01e-06	0.000402	1613	upstream	CCNL2P1
chr11	102469757	102469856	2.78	0.23	2.55	1.02e-06	0.000405	527	inside	TMEM123
chr11	102469757	102469856	2.78	0.23	2.55	1.02e-06	0.000405	2501	inside	RP11-315O6.2
chr9	99930039	99930138	2.61	0.06	2.55	1.05e-06	0.000408	142	upstream	RP11-60I3.4
chr20	49935731	49935830	2.89	0.34	2.55	1.08e-06	0.000415	505	upstream	RNF114
chr2	17521560	17521659	2.78	0.23	2.55	1.32e-06	0.000449	3120	upstream	RAD51AP2
chr16	75492107	75492206	3.23	0.68	2.55	1.33e-06	0.00045	3177	inside	CHST6
chr20	17573531	17573630	3.27	0.73	2.55	1.35e-06	0.000453	4310	upstream	BFSP1
chr20	17573531	17573630	3.27	0.73	2.55	1.35e-06	0.000453	3667	inside	DSTN
chr3	71822095	71822194	2.61	0.06	2.55	1.38e-06	0.000458	4982	upstream	RN7SL271P
chr13	40668110	40668209	3.07	0.52	2.55	1.49e-06	0.000475	1512	upstream	FOXO1
chr12	64699219	64699318	2.67	0.12	2.55	1.65e-06	0.000495	2668	upstream	RP11-629N8.5
chr4	119137839	119137938	3.3	0.76	2.54	1.06e-07	0.000167	2054	inside	MYOZ2
chr4	119137839	119137938	3.3	0.76	2.54	1.06e-07	0.000167	2054	inside	MYOZ2
chr22	37576281	37576380	3.7	1.15	2.54	3.18e-07	0.00025	2288	upstream	Metazoa_SRP
chr12	93380219	93380318	2.54	0	2.54	3.34e-07	0.000254	2482	upstream	RP11-486A14.2
chr12	93380219	93380318	2.54	0	2.54	3.34e-07	0.000254	2335	inside	NUDT4
chr9	92673139	92673238	2.54	0	2.54	3.36e-07	0.000255	2873	upstream	IPPK
chr5	69157275	69157374	2.82	0.29	2.54	4.06e-07	0.000272	3431	upstream	SNORA50
chr5	69157275	69157374	2.82	0.29	2.54	4.06e-07	0.000272	3433	upstream	SNORA76
chr11	117299357	117299456	3.57	1.03	2.54	4.96e-07	0.000297	2028	upstream	CMB9-94B1.2
chr15	29822844	29822943	2.54	0	2.54	5.57e-07	0.000311	212	inside	RP11-680F8.3
chr19	2643396	2643495	2.87	0.34	2.54	5.77e-07	0.000315	357	inside	CTC-265F19.1
chr12	111671119	111671218	2.72	0.18	2.54	6.05e-07	0.000322	756	upstream	PCNPP1
chr4	70521239	70521338	2.77	0.23	2.54	6.13e-07	0.000324	2698	inside	AMTN
chr5	41212575	41212674	2.87	0.34	2.54	6.48e-07	0.000331	890	inside	C6
chr14	39431682	39431781	2.97	0.43	2.54	7.68e-07	0.000359	718	inside	FBXO33
chr12	67981019	67981118	2.54	0	2.54	8.26e-07	0.00037	2631	upstream	GS1-410F4.5
chr5	51432975	51433074	2.54	0	2.54	8.9e-07	0.000381	4547	upstream	CTD-2335O3.2
chr15	25861344	25861443	2.66	0.12	2.54	9.79e-07	0.000398	3728	inside	ATP10A
chr15	25861344	25861443	2.66	0.12	2.54	9.79e-07	0.000398	3851	upstream	RP11-2C7.1
chr11	71999357	71999456	2.66	0.12	2.54	9.86e-07	0.000398	815	inside	IL18BP
chr20	39781831	39781930	3.41	0.87	2.54	1.12e-06	0.00042	3790	upstream	RP5-1031J8.1
chr12	123457619	123457718	2.54	0	2.54	1.14e-06	0.000422	0	overlapStart	SNRNP35
chr15	43304644	43304743	2.97	0.43	2.54	1.17e-06	0.000427	2388	upstream	TGM7
chr13	45391810	45391909	2.54	0	2.54	1.23e-06	0.000435	542	upstream	RCN1P2
chr3	112038195	112038294	2.54	0	2.54	1.26e-06	0.00044	3351	inside	TMPRSS7
chr8	144135675	144135774	3.06	0.52	2.54	1.42e-06	0.000464	1994	upstream	HGH1
chr9	135522439	135522538	2.72	0.18	2.54	1.48e-06	0.000472	1000	inside	LCN1
chr12	54332119	54332218	3.3	0.76	2.54	1.59e-06	0.000486	4997	upstream	MIR148B
chr1	204154901	204155000	2.88	0.34	2.54	1.61e-06	0.000488	2897	upstream	ETNK2
chr6	144152127	144152226	3.65	1.12	2.53	1.35e-07	0.000182	1609	inside	STX11
chr6	144152127	144152226	3.65	1.12	2.53	1.35e-07	0.000182	1600	inside	STX11
chr8	142085075	142085174	2.53	0	2.53	2.95e-07	0.000244	4652	upstream	RP11-953B20.1
chr4	82566039	82566138	2.87	0.33	2.53	3.25e-07	0.000251	3681	upstream	TMEM150C
chr4	82566039	82566138	2.87	0.33	2.53	3.25e-07	0.000251	4998	upstream	RP11-791G16.5
chr3	28578495	28578594	2.53	0	2.53	3.94e-07	0.000269	3703	inside	RBMS3
chr16	29451407	29451506	2.53	0	2.53	5.7e-07	0.000313	4380	upstream	SMG1P6
chr16	29451407	29451506	2.53	0	2.53	5.7e-07	0.000313	3457	inside	BOLA2
chr16	29451407	29451506	2.53	0	2.53	5.7e-07	0.000313	3144	inside	RP11-345J4.5
chr16	29451407	29451506	2.53	0	2.53	5.7e-07	0.000313	2994	upstream	SLX1B
chr16	29451407	29451506	2.53	0	2.53	5.7e-07	0.000313	3598	upstream	SLX1B-SULT1A4
chr17	49916303	49916402	2.53	0	2.53	6.09e-07	0.000323	1899	inside	RP11-304F15.6
chr9	91174039	91174138	2.53	0	2.53	7.73e-07	0.00036	3993	upstream	RP11-305L7.5
chr12	48930919	48931018	2.53	0	2.53	8.58e-07	0.000375	4444	upstream	FKBP11
chr10	47686679	47686778	2.54	0	2.53	9.93e-07	0.000399	2928	upstream	FAM35DP
chr16	525907	526006	3.05	0.52	2.53	1.02e-06	0.000404	1400	inside	LINC00235
chr16	525907	526006	3.05	0.52	2.53	1.02e-06	0.000404	1710	upstream	CAPN15
chr1	168405101	168405200	2.53	0	2.53	1.08e-06	0.000414	2073	inside	RP5-968D22.1
chr1	77282501	77282600	3.09	0.56	2.53	1.16e-06	0.000425	449	inside	AK5
chr9	92769139	92769238	3.14	0.61	2.53	1.23e-06	0.000435	4326	upstream	BICD2
chr4	134934539	134934638	2.71	0.18	2.53	1.35e-06	0.000453	407	upstream	RP11-192C21.2
chr10	133281079	133281178	3.25	0.73	2.53	1.38e-06	0.000457	4210	upstream	ADAM8
chr16	68269507	68269606	2.53	0	2.53	1.41e-06	0.000462	4990	inside	SLC7A6
chr8	86086775	86086874	2.52	0	2.52	2.69e-07	0.000236	1746	inside	PSKH2
chr19	51797796	51797895	2.52	0	2.52	3.49e-07	0.000259	2632	inside	FPR3
chr14	63638182	63638281	2.52	0	2.52	3.83e-07	0.000266	3579	inside	WDR89
chr14	63638182	63638281	2.52	0	2.52	3.83e-07	0.000266	3861	upstream	CTD-2302E22.6
chr13	33015510	33015609	2.64	0.12	2.52	4.94e-07	0.000297	823	upstream	KL
chr11	76380457	76380556	3.49	0.97	2.52	5.24e-07	0.000305	414	inside	THAP12
chr11	76380457	76380556	3.49	0.97	2.52	5.24e-07	0.000305	756	upstream	RP11-111M22.2
chr15	40905744	40905843	2.65	0.12	2.52	5.26e-07	0.000305	967	upstream	RP11-540O11.1
chr3	56558995	56559094	2.8	0.28	2.52	5.59e-07	0.000311	1833	inside	CCDC66
chr1	172658701	172658800	2.52	0	2.52	5.98e-07	0.00032	217	upstream	FASLG
chr1	172658701	172658800	2.52	0	2.52	5.98e-07	0.00032	244	upstream	FASLG
chr6	53274327	53274426	2.86	0.34	2.52	6.92e-07	0.000341	2566	upstream	MIR5685
chr18	24126081	24126180	2.9	0.39	2.52	7.01e-07	0.000343	1795	upstream	RNU5A-6P
chr1	74673601	74673700	3	0.48	2.52	1.01e-06	0.000402	37	inside	ERICH3
chr2	219386960	219387059	3.8	1.29	2.52	1.14e-06	0.000422	1436	upstream	AC053503.4
chr21	29076564	29076663	2.58	0.06	2.52	1.3e-06	0.000445	2766	upstream	CCT8
chr21	29076564	29076663	2.58	0.06	2.52	1.3e-06	0.000445	807	upstream	MAP3K7CL
chr21	14754164	14754263	2.64	0.12	2.52	1.34e-06	0.000451	300	upstream	AF127936.3
chr21	14754164	14754263	2.64	0.12	2.52	1.34e-06	0.000451	3324	upstream	POLR2CP1
chr15	20558844	20558943	2.52	0	2.52	1.46e-06	0.00047	3431	upstream	GOLGA8CP
chr2	205254260	205254359	2.64	0.12	2.52	1.62e-06	0.00049	756	upstream	AC008171.1
chr12	49123419	49123518	2.52	0	2.52	1.67e-06	0.000498	4263	upstream	RP11-386G11.10
chr12	88579919	88580018	2.74	0.23	2.51	3.02e-07	0.000245	832	inside	KITLG
chr12	88579919	88580018	2.74	0.23	2.51	3.02e-07	0.000245	512	upstream	RP11-900F13.3
chr12	88579919	88580018	2.74	0.23	2.51	3.02e-07	0.000245	1620	upstream	RNU1-117P
chr16	69239407	69239506	2.89	0.39	2.51	3.22e-07	0.00025	1042	upstream	RP11-70O5.2
chr10	61902879	61902978	2.74	0.23	2.51	4.89e-07	0.000295	1578	inside	ARID5B
chr11	90726157	90726256	2.58	0.06	2.51	5.26e-07	0.000305	4853	upstream	RP11-660M18.1
chr1	247948601	247948700	2.58	0.06	2.51	5.58e-07	0.000311	157	upstream	OR2L8
chr9	105519839	105519938	2.52	0	2.51	5.93e-07	0.000319	189	upstream	RALGAPA1P1
chr20	2506431	2506530	2.84	0.33	2.51	7.41e-07	0.000353	2376	inside	RP4-734P14.4
chr1	52551301	52551400	2.51	0	2.51	8.15e-07	0.000368	2086	inside	ZCCHC11
chr1	52551301	52551400	2.51	0	2.51	8.15e-07	0.000368	3417	upstream	RP11-25O10.2
chr1	158834301	158834400	3.67	1.15	2.51	8.25e-07	0.000369	2983	inside	MNDA
chr19	14375496	14375595	2.52	0	2.51	8.79e-07	0.000379	4905	upstream	ADGRE5
chr7	90214748	90214847	3.92	1.41	2.51	8.85e-07	0.000381	3112	upstream	STEAP2-AS1
chr7	103345348	103345447	3.41	0.9	2.51	1.02e-06	0.000405	474	upstream	DNAJC2
chr7	103345348	103345447	3.41	0.9	2.51	1.02e-06	0.000405	1093	inside	PSMC2
chr7	103345348	103345447	3.41	0.9	2.51	1.02e-06	0.000405	3153	upstream	CTA-276O3.4
chr15	57321044	57321143	3.63	1.12	2.51	1.14e-06	0.000421	1905	inside	LINC01413
chr8	28225475	28225574	2.52	0	2.51	1.2e-06	0.000431	354	upstream	RP11-380I10.2
chr22	38577481	38577580	2.9	0.39	2.51	1.31e-06	0.000448	2049	upstream	RP1-199H16.6
chr18	62719881	62719980	2.63	0.12	2.51	1.32e-06	0.00045	4430	inside	PHLPP1
chr12	57837619	57837718	2.52	0	2.51	1.36e-06	0.000454	526	inside	RP11-620J15.1
chr1	40263601	40263700	3.31	0.8	2.51	1.36e-06	0.000455	616	upstream	RP1-39G22.4
chr9	76415639	76415738	2.99	0.48	2.51	1.41e-06	0.000462	4111	upstream	GCNT1
chr9	76415639	76415738	2.99	0.48	2.51	1.41e-06	0.000462	4195	upstream	RP11-66C24.1
chr14	77094682	77094781	2.52	0	2.51	1.41e-06	0.000463	3315	upstream	CIPC
chr14	77094682	77094781	2.52	0	2.51	1.41e-06	0.000463	3529	upstream	RP11-463C8.4
chr17	74327303	74327402	2.52	0	2.51	1.42e-06	0.000464	1092	inside	KIF19
chr5	178346875	178346974	2.57	0.06	2.51	1.49e-06	0.000475	3892	upstream	RP11-1259L22.1
chr18	57639681	57639780	2.63	0.12	2.51	1.5e-06	0.000476	225	inside	RP11-35G9.5
chr10	112376979	112377078	2.75	0.23	2.51	1.55e-06	0.000481	2960	inside	ACSL5
chr20	53612231	53612330	2.52	0	2.51	1.58e-06	0.000486	2323	upstream	ZNF217
chr20	53612231	53612330	2.52	0	2.51	1.58e-06	0.000486	3876	inside	AC005808.3
chr6	45426727	45426826	2.68	0.18	2.5	1.97e-07	0.000209	4721	upstream	RP1-244F24.1
chr2	31803360	31803459	2.78	0.29	2.5	5.64e-07	0.000312	520	inside	AL133249.1
chr1	200862101	200862200	2.62	0.12	2.5	5.85e-07	0.000317	1607	upstream	RPL34P6
chr1	156420301	156420400	3.83	1.34	2.5	6.33e-07	0.000328	28	overlapEnd	MIR9-1
chr12	53504519	53504618	3.19	0.69	2.5	7.25e-07	0.000349	4455	upstream	MAP3K12
chr12	53504519	53504618	3.19	0.69	2.5	7.25e-07	0.000349	3582	upstream	RP11-793H13.11
chr12	53504519	53504618	3.19	0.69	2.5	7.25e-07	0.000349	3597	inside	TARBP2
chr18	49456681	49456780	2.5	0	2.5	7.63e-07	0.000358	4566	inside	DYM
chr17	63621903	63622002	2.5	0	2.5	8.09e-07	0.000367	412	upstream	MAP3K3
chr20	34514831	34514930	2.57	0.06	2.5	8.13e-07	0.000367	1478	upstream	DYNLRB1
chr14	58297782	58297881	2.5	0	2.5	8.45e-07	0.000373	257	inside	C14orf37
chr14	58297782	58297881	2.5	0	2.5	8.45e-07	0.000373	252	inside	PSMA3-AS1
chr14	58297782	58297881	2.5	0	2.5	8.45e-07	0.000373	503	upstream	ARID4A
chr11	312757	312856	2.51	0	2.5	8.7e-07	0.000377	1615	upstream	RP11-326C3.7
chr11	312757	312856	2.51	0	2.5	8.7e-07	0.000377	649	upstream	IFITM1
chrX	57140546	57140645	2.74	0.23	2.5	9.48e-07	0.000392	2920	upstream	SPIN2A
chr12	98517819	98517918	2.5	0	2.5	9.84e-07	0.000398	1396	upstream	TMPO-AS1
chr12	98517819	98517918	2.5	0	2.5	9.84e-07	0.000398	2306	inside	TMPO
chr12	98517819	98517918	2.5	0	2.5	9.84e-07	0.000398	2245	inside	TMPO
chr1	247639701	247639800	3.47	0.97	2.5	1.1e-06	0.000418	1053	inside	RP11-978I15.10
chr1	247639701	247639800	3.47	0.97	2.5	1.1e-06	0.000418	0	overlapStart	RP11-634B7.4
chr12	64222619	64222718	2.57	0.06	2.5	1.11e-06	0.000419	322	upstream	C12orf66
chr12	64222619	64222718	2.57	0.06	2.5	1.11e-06	0.000419	281	inside	RPS11P6
chr17	43363303	43363402	2.94	0.43	2.5	1.21e-06	0.000432	1941	upstream	CTD-3014M21.1
chr14	77269782	77269881	2.57	0.06	2.5	1.24e-06	0.000437	1430	inside	NGB
chr8	100668175	100668274	2.74	0.23	2.5	1.32e-06	0.00045	4759	upstream	SNX31
chr10	112446979	112447078	2.56	0.06	2.5	1.43e-06	0.000466	61	upstream	ZDHHC6
chr10	112446979	112447078	2.56	0.06	2.5	1.43e-06	0.000466	0	overlapStart	VTI1A
chr15	34997344	34997443	3.11	0.61	2.5	1.53e-06	0.000479	3697	inside	RP11-463I20.3
chr15	34997344	34997443	3.11	0.61	2.5	1.53e-06	0.000479	2458	upstream	RP11-463I20.4
chr6	133892727	133892826	3.59	1.09	2.5	1.64e-06	0.000493	0	overlapStart	TARID
chr6	133892727	133892826	3.59	1.09	2.5	1.64e-06	0.000493	3588	inside	TCF21
chr15	58141144	58141243	3.02	0.52	2.5	1.68e-06	0.000498	2974	inside	AQP9
chr18	58861181	58861280	2.72	0.23	2.49	4.82e-07	0.000293	1319	upstream	ZNF532
chr18	47028681	47028780	2.92	0.43	2.49	5.98e-07	0.00032	4753	upstream	RP11-49K24.9
chr18	47028681	47028780	2.92	0.43	2.49	5.98e-07	0.00032	1297	inside	TCEB3C
chr10	121927579	121927678	2.49	0	2.49	6.11e-07	0.000323	1122	inside	ATE1
chr10	121927579	121927678	2.49	0	2.49	6.11e-07	0.000323	633	upstream	ATE1-AS1
chr4	91114039	91114138	2.61	0.12	2.49	6.15e-07	0.000324	1248	upstream	AC004054.1
chr10	16818279	16818378	2.61	0.12	2.49	7.22e-07	0.000349	750	upstream	RSU1
chr9	62838639	62838738	3.53	1.03	2.49	7.98e-07	0.000365	266	upstream	RP11-262H14.5
chr15	72786144	72786243	2.5	0	2.49	9.79e-07	0.000398	297	upstream	ADPGK
chr15	72786144	72786243	2.5	0	2.49	9.79e-07	0.000398	3308	inside	ADPGK-AS1
chr6	125751827	125751926	2.92	0.43	2.49	9.93e-07	0.000399	2636	upstream	RP11-624M8.1
chr6	125751827	125751926	2.92	0.43	2.49	9.93e-07	0.000399	4162	inside	HEY2
chr11	108084057	108084156	3.01	0.52	2.49	1.03e-06	0.000406	756	upstream	Y_RNA
chr8	66677075	66677174	3.1	0.6	2.49	1.13e-06	0.000421	1158	upstream	AC090154.1
chr6	42944627	42944726	2.72	0.23	2.49	1.18e-06	0.000428	4262	inside	RP3-475N16.1
chr15	34337344	34337443	2.67	0.18	2.49	1.2e-06	0.000431	616	inside	SLC12A6
chr15	34337344	34337443	2.67	0.18	2.49	1.2e-06	0.000431	499	upstream	SLC12A6
chr8	42879375	42879474	3.21	0.72	2.49	1.3e-06	0.000445	1761	upstream	RN7SL806P
chr3	3982295	3982394	2.73	0.23	2.49	1.42e-06	0.000464	1900	inside	PNPT1P1
chr2	164571260	164571359	3.01	0.52	2.49	1.51e-06	0.000476	2381	upstream	RP11-452N17.1
chr16	72723607	72723706	2.82	0.34	2.49	1.59e-06	0.000487	4909	upstream	KRT18P18
chr19	49486896	49486995	2.87	0.39	2.48	2.69e-07	0.000236	558	upstream	RPL13A
chr19	49486896	49486995	2.87	0.39	2.48	2.69e-07	0.000236	2969	upstream	SNORD32A
chr19	49486896	49486995	2.87	0.39	2.48	2.69e-07	0.000236	3619	upstream	SNORD33
chr19	49486896	49486995	2.87	0.39	2.48	2.69e-07	0.000236	3908	upstream	SNORD34
chr19	49486896	49486995	2.87	0.39	2.48	2.69e-07	0.000236	4179	upstream	SNORD35A
chr11	60377757	60377856	2.49	0	2.48	5.65e-07	0.000313	625	upstream	MS4A7
chr11	60377757	60377856	2.49	0	2.48	5.65e-07	0.000313	673	upstream	MS4A14
chr2	54328760	54328859	2.6	0.12	2.48	6.37e-07	0.000328	1174	upstream	C2orf73
chr13	30341610	30341709	2.71	0.23	2.48	7.03e-07	0.000344	2962	upstream	RP11-374F3.5
chr11	313057	313156	2.49	0	2.48	7.18e-07	0.000348	1915	upstream	RP11-326C3.7
chr11	313057	313156	2.49	0	2.48	7.18e-07	0.000348	349	upstream	IFITM1
chr3	94065295	94065394	2.48	0	2.48	8.02e-07	0.000366	1905	upstream	DHFR2
chr3	94065295	94065394	2.48	0	2.48	8.02e-07	0.000366	2378	inside	NSUN3
chr15	64989844	64989943	3.74	1.26	2.48	8.7e-07	0.000377	366	inside	SPG21
chr12	53954919	53955018	2.48	0	2.48	9.08e-07	0.000385	84	inside	HOXC12
chr2	208471360	208471459	2.6	0.12	2.48	9.36e-07	0.00039	4733	upstream	AC019185.2
chr2	208471360	208471459	2.6	0.12	2.48	9.36e-07	0.00039	1509	inside	AC019185.4
chr2	152131460	152131559	2.92	0.43	2.48	9.59e-07	0.000394	0	overlapStart	RPL30P2
chr9	34209139	34209238	2.66	0.18	2.48	9.93e-07	0.000399	2897	upstream	RNA5SP282
chr12	11649019	11649118	2.91	0.43	2.48	1.11e-06	0.000418	735	upstream	ETV6
chr12	11649019	11649118	2.91	0.43	2.48	1.11e-06	0.000418	735	upstream	ETV6
chr10	14883679	14883778	2.72	0.23	2.48	1.16e-06	0.000426	4992	upstream	RP11-398C13.6
chr10	14883679	14883778	2.72	0.23	2.48	1.16e-06	0.000426	4858	inside	SUV39H2
chr18	58671381	58671480	2.48	0	2.48	1.26e-06	0.000439	396	inside	RP11-126O1.5
chr18	58671381	58671480	2.48	0	2.48	1.26e-06	0.000439	0	overlapStart	MALT1
chr10	45372179	45372278	2.54	0.06	2.48	1.34e-06	0.000451	1897	upstream	ALOX5
chr17	7323903	7324002	2.48	0	2.48	1.34e-06	0.000452	4728	upstream	RP11-542C16.2
chr1	229536901	229537000	2.6	0.12	2.48	1.38e-06	0.000458	1711	upstream	RNU4-21P
chr2	10844860	10844959	3.09	0.61	2.48	1.41e-06	0.000463	2617	upstream	AC092687.4
chr2	33562460	33562559	2.48	0	2.48	1.41e-06	0.000463	987	inside	AC020594.5
chr11	68036957	68037056	2.61	0.12	2.48	1.44e-06	0.000466	1959	upstream	TCIRG1
chr11	68036957	68037056	2.61	0.12	2.48	1.44e-06	0.000466	1959	upstream	TCIRG1
chrX	153663946	153664045	2.6	0.12	2.48	1.51e-06	0.000476	2180	upstream	RN7SL687P
chr12	7059019	7059118	3	0.52	2.47	2.56e-07	0.000232	1557	upstream	C1S
chr2	27310860	27310959	2.47	0	2.47	4.09e-07	0.000273	2414	upstream	UCN
chr2	191024260	191024359	2.99	0.52	2.47	4.18e-07	0.000275	3299	upstream	STAT1
chr2	191024260	191024359	2.99	0.52	2.47	4.18e-07	0.000275	2733	inside	AC067945.4
chr15	50359444	50359543	2.47	0	2.47	5.05e-07	0.0003	4035	upstream	GABPB1
chr15	50359444	50359543	2.47	0	2.47	5.05e-07	0.0003	4484	inside	GABPB1-AS1
chr15	50359444	50359543	2.47	0	2.47	5.05e-07	0.0003	650	overlapEnd	CTD-3110H11.1
chr3	52555195	52555294	3.31	0.84	2.47	6.06e-07	0.000322	3251	upstream	RNU6-856P
chr3	36640495	36640594	2.47	0	2.47	8.49e-07	0.000374	3037	upstream	NBPF21P
chr10	78295479	78295578	2.48	0	2.47	1.02e-06	0.000404	1636	inside	RP11-90J7.2
chr16	31104707	31104806	2.48	0	2.47	1.1e-06	0.000418	1300	upstream	BCKDK
chr2	158544760	158544859	2.53	0.06	2.47	1.11e-06	0.00042	3565	upstream	AC005042.2
chr16	71457407	71457506	2.47	0	2.47	1.12e-06	0.00042	4771	upstream	RP11-510M2.2
chr7	114558048	114558147	2.71	0.23	2.47	1.22e-06	0.000433	2813	upstream	CTA-250D13.1
chr20	38712331	38712430	2.91	0.43	2.47	1.22e-06	0.000434	227	upstream	Metazoa_SRP
chr17	42198603	42198702	2.86	0.39	2.47	1.45e-06	0.000469	4070	upstream	GHDC
chr20	38929931	38930030	3.3	0.84	2.47	1.59e-06	0.000487	3618	inside	FAM83D
chr6	19641127	19641226	3.16	0.69	2.47	1.59e-06	0.000487	2318	upstream	UQCRFS1P3
chr17	50423803	50423902	2.69	0.23	2.46	3.91e-07	0.000268	2255	upstream	ACSF2
chr12	101878919	101879018	2.64	0.18	2.46	8.52e-07	0.000374	1567	inside	DRAM1
chr12	103496119	103496218	2.9	0.43	2.46	1.32e-06	0.000448	108	upstream	C12orf42
chr7	1747048	1747147	2.69	0.23	2.46	1.42e-06	0.000464	4756	upstream	ELFN1-AS1
chr2	236268860	236268959	2.89	0.43	2.46	1.56e-06	0.000482	4450	upstream	ASB18
chr8	46841875	46841974	2.46	0	2.46	1.59e-06	0.000487	3168	upstream	MTCYBP20
chr11	69442257	69442356	2.46	0	2.45	5.01e-07	0.000299	2386	inside	AP000439.2
chr16	1682607	1682706	2.97	0.52	2.45	7.38e-07	0.000352	4350	inside	HN1L
chr2	207681560	207681659	2.46	0	2.45	9.34e-07	0.000389	920	upstream	RNU6-664P
chr2	207681560	207681659	2.46	0	2.45	9.34e-07	0.000389	0	overlapStart	PPP1R14BP2
chr3	102094995	102095094	2.74	0.29	2.45	1.06e-06	0.000412	4149	upstream	ZPLD1
chr12	76030419	76030518	2.45	0	2.45	1.11e-06	0.000419	3413	inside	PHLDA1
chr12	76030419	76030518	2.45	0	2.45	1.11e-06	0.000419	0	overlapStart	RP11-290L1.3
chr12	76030419	76030518	2.45	0	2.45	1.11e-06	0.000419	2139	upstream	RP11-290L1.2
chr4	143349439	143349538	2.63	0.18	2.45	1.14e-06	0.000421	578	inside	RP11-364L4.1
chr8	81152675	81152774	3.02	0.56	2.45	1.18e-06	0.000427	1504	upstream	RP11-1149M10.2
chr4	49216939	49217038	2.79	0.34	2.45	1.31e-06	0.000447	4314	upstream	RP11-1281K21.3
chr18	46104581	46104680	2.73	0.28	2.45	1.33e-06	0.000451	246	upstream	ATP5A1
chr18	46104581	46104680	2.73	0.28	2.45	1.33e-06	0.000451	248	inside	HAUS1
chr12	122717919	122718018	2.57	0.12	2.45	1.33e-06	0.000451	1026	upstream	HCAR3
chr10	16439479	16439578	2.79	0.33	2.45	1.34e-06	0.000451	2535	inside	PTER
chr11	59754457	59754556	2.46	0	2.45	1.51e-06	0.000477	418	inside	AP000640.10
chr11	59754457	59754556	2.46	0	2.45	1.51e-06	0.000477	502	upstream	STX3
chr14	77116882	77116981	2.58	0.12	2.45	1.52e-06	0.000477	313	inside	TMEM63C
chr13	99217210	99217309	2.45	0	2.45	1.58e-06	0.000486	1451	upstream	H2AFZP3
chr6	99989827	99989926	2.45	0	2.45	1.6e-06	0.000488	4320	inside	MCHR2
chr6	99989827	99989926	2.45	0	2.45	1.6e-06	0.000488	4017	upstream	MCHR2-AS1
chr19	6730096	6730195	3	0.56	2.44	5.83e-07	0.000316	366	inside	C3
chr3	114330695	114330794	3.27	0.84	2.44	1.1e-06	0.000418	980	upstream	MIR568
chr11	66330457	66330556	2.5	0.06	2.44	1.12e-06	0.00042	3937	upstream	RP11-867G23.12
chr4	42565539	42565638	2.67	0.23	2.44	1.23e-06	0.000435	3113	upstream	CCNL2P1
chr9	33827039	33827138	2.87	0.43	2.44	1.39e-06	0.000459	3839	upstream	Y_RNA
chr14	54567982	54568081	2.45	0	2.44	1.4e-06	0.00046	884	inside	SAMD4A
chr7	4975748	4975847	3.01	0.57	2.44	1.56e-06	0.000483	1759	inside	RNF216P1
chr12	89946119	89946218	2.77	0.34	2.44	1.6e-06	0.000488	1474	upstream	RP11-654D12.3
chr7	121199648	121199747	2.56	0.12	2.44	1.62e-06	0.00049	4590	upstream	RNU6-517P
chr8	98294775	98294874	4.02	1.59	2.43	5.56e-07	0.000311	381	upstream	NIPAL2
chr10	100007079	100007178	2.43	0	2.43	7.37e-07	0.000352	2740	inside	DNMBP
chr8	69927975	69928074	2.61	0.18	2.43	7.42e-07	0.000353	4927	upstream	RN7SL675P
chr8	69927975	69928074	2.61	0.18	2.43	7.42e-07	0.000353	1830	upstream	RNA5SP270
chr15	89855344	89855443	2.49	0.06	2.43	9.78e-07	0.000398	4622	upstream	MIR5094
chr3	186581195	186581294	2.44	0	2.43	1.1e-06	0.000418	700	upstream	RP11-134F2.8
chr20	45358031	45358130	2.61	0.18	2.43	1.13e-06	0.000421	3806	upstream	SYS1
chr11	68122657	68122756	2.66	0.23	2.43	1.14e-06	0.000422	1212	upstream	CHKA
chr11	68122657	68122756	2.66	0.23	2.43	1.14e-06	0.000422	603	inside	CTD-2655K5.1
chr6	138775827	138775926	2.43	0	2.43	1.24e-06	0.000437	2174	upstream	GVQW2
chr6	138775827	138775926	2.43	0	2.43	1.24e-06	0.000437	2317	inside	CCDC28A
chr2	108994060	108994159	2.43	0	2.43	1.33e-06	0.00045	4687	upstream	EDAR
chr21	44872964	44873063	3.26	0.83	2.43	1.46e-06	0.000469	839	inside	PTTG1IP
chr12	7307519	7307618	2.95	0.52	2.43	1.55e-06	0.000481	3234	inside	ACSM4
chr6	137694527	137694626	2.61	0.18	2.43	1.56e-06	0.000482	1458	inside	RP11-95M15.3
chr17	7955203	7955302	3.26	0.84	2.42	9.99e-07	0.0004	334	inside	RP11-1099M24.8
chr3	166574195	166574294	2.6	0.18	2.42	1.02e-06	0.000404	3431	upstream	LINC01326
chr11	110296257	110296356	2.48	0.06	2.42	1.04e-06	0.000408	365	inside	RDX
chr13	45414610	45414709	2.42	0	2.42	1.35e-06	0.000452	3745	inside	SLC25A30
chr13	45414610	45414709	2.42	0	2.42	1.35e-06	0.000452	3452	upstream	SLC25A30-AS1
chr12	26833219	26833318	2.42	0	2.42	1.51e-06	0.000477	20	upstream	ITPR2
chr12	8453919	8454018	3.18	0.77	2.42	1.64e-06	0.000492	1907	upstream	CLEC6A
chr20	44351031	44351130	2.41	0	2.41	1.01e-06	0.000403	4054	inside	RP5-881L22.5
chr20	44351031	44351130	2.41	0	2.41	1.01e-06	0.000403	4569	upstream	HNF4A
chr20	44351031	44351130	2.41	0	2.41	1.01e-06	0.000403	4670	upstream	HNF4A
chr2	104586060	104586159	2.54	0.12	2.41	1.37e-06	0.000456	4169	upstream	AC013402.4
chr1	161546901	161547000	3.82	1.41	2.41	1.56e-06	0.000482	3736	inside	FCGR3A
chr1	161546901	161547000	3.82	1.41	2.41	1.56e-06	0.000482	3622	inside	FCGR3A
chr4	75937339	75937438	2.41	0	2.4	4e-07	0.000271	3612	inside	NAAA
chr12	69737419	69737518	2.52	0.12	2.4	8.44e-07	0.000373	1049	inside	RP11-588G21.2
chr12	69737419	69737518	2.52	0.12	2.4	8.44e-07	0.000373	1162	upstream	RAB3IP
chr5	769875	769974	2.83	0.43	2.4	1.1e-06	0.000418	2922	upstream	ZDHHC11B
chr5	769875	769974	2.83	0.43	2.4	1.1e-06	0.000418	944	upstream	BRD9P2
chr2	25200860	25200959	2.58	0.18	2.4	1.28e-06	0.000443	3353	upstream	LINC01381
chr1	151055201	151055300	3.27	0.87	2.4	1.37e-06	0.000457	2457	upstream	MLLT11
chr12	68453819	68453918	2.4	0	2.4	1.56e-06	0.000482	2155	upstream	RP11-81H14.2
chr5	3177775	3177874	2.74	0.34	2.4	1.58e-06	0.000485	0	overlapStart	LINC01377
chr6	110879127	110879226	3.85	1.45	2.39	1e-06	0.000401	4356	inside	AMD1
chr5	134645275	134645374	3.11	0.73	2.39	1.1e-06	0.000417	3896	inside	SAR1B
chr5	134645275	134645374	3.11	0.73	2.39	1.1e-06	0.000417	3414	upstream	SEC24A
chr6	17377427	17377526	3.3	0.91	2.39	1.15e-06	0.000424	3840	upstream	RP1-273P12.1
chr6	43177327	43177426	2.57	0.18	2.39	1.32e-06	0.000448	4748	upstream	CUL9
chr4	185960339	185960438	2.63	0.23	2.39	1.34e-06	0.000451	3686	upstream	SORBS2
chr10	100145979	100146078	2.39	0	2.39	1.6e-06	0.000488	1983	upstream	RP11-316M21.9
chr11	116634457	116634556	2.91	0.52	2.38	1.04e-06	0.000407	4865	upstream	AP000770.1
chr16	82579107	82579206	2.76	0.38	2.38	1.14e-06	0.000422	3896	upstream	RP11-2L4.1
chr18	5292681	5292780	2.38	0	2.38	1.28e-06	0.000443	4272	inside	ZBTB14
chr5	100898575	100898674	3.9	1.52	2.38	1.43e-06	0.000465	4591	inside	ST8SIA4
chr3	141476395	141476494	3.69	1.31	2.38	1.65e-06	0.000495	4492	upstream	KRT18P35
chrX	82004646	82004745	2.6	0.23	2.37	1.06e-06	0.000412	3318	upstream	RNU6-974P
chr4	39928239	39928338	2.71	0.34	2.37	1.32e-06	0.00045	4115	upstream	TCEB1P33
chr14	50910282	50910381	2.5	0.12	2.37	1.42e-06	0.000464	1844	upstream	RP11-218E20.5
chr1	12746201	12746300	2.37	0	2.37	1.6e-06	0.000488	0	overlapStart	C1orf158
chr4	80156239	80156338	2.89	0.52	2.37	1.61e-06	0.000489	4790	upstream	RPSAP39
chr6	130015127	130015226	2.49	0.12	2.36	1.03e-06	0.000405	1427	inside	L3MBTL3
chr1	247615701	247615800	3.13	0.76	2.36	1.17e-06	0.000427	3842	upstream	OR14L1P
chr11	3800757	3800856	2.92	0.57	2.36	1.25e-06	0.000439	2964	upstream	NUP98
chr11	3800757	3800856	2.92	0.57	2.36	1.25e-06	0.000439	3032	inside	PGAP2
chr8	9553775	9553874	2.36	0	2.36	1.49e-06	0.000474	2039	upstream	TNKS
chr1	49473301	49473400	2.48	0.12	2.36	1.51e-06	0.000476	1215	upstream	AGBL4-IT1
chr12	89708619	89708718	2.42	0.06	2.36	1.53e-06	0.000479	581	inside	ATP2B1
chr12	89708619	89708718	2.42	0.06	2.36	1.53e-06	0.000479	240	upstream	LINC00936
chr7	39703948	39704047	2.78	0.43	2.35	9.26e-07	0.000389	651	upstream	AC004837.5
chr19	5281396	5281495	2.35	0	2.35	1.03e-06	0.000406	4644	inside	AC005338.1
chr20	1329631	1329730	2.78	0.43	2.35	1.33e-06	0.00045	391	upstream	SDCBP2
chr20	1329631	1329730	2.78	0.43	2.35	1.33e-06	0.00045	4225	inside	SDCBP2-AS1
chr10	44979179	44979278	2.69	0.34	2.35	1.62e-06	0.00049	368	upstream	C10orf10
chr10	44958779	44958878	3.22	0.87	2.35	1.63e-06	0.000492	810	inside	TMEM72-AS1
chr10	44958779	44958878	3.22	0.87	2.35	1.63e-06	0.000492	528	upstream	RASSF4
chr14	35282282	35282381	2.58	0.23	2.34	8.62e-07	0.000376	3648	inside	PSMA6
chr3	166672195	166672294	2.72	0.38	2.34	1.28e-06	0.000443	2072	upstream	RN7SKP298
chr5	181282175	181282274	2.61	0.29	2.33	6.29e-07	0.000327	799	inside	CTC-338M12.9
chr5	80307575	80307674	2.71	0.39	2.33	9.83e-07	0.000398	4727	upstream	CTC-512J14.7
chr5	80307575	80307674	2.71	0.39	2.33	9.83e-07	0.000398	1206	upstream	SNORA31
chr2	121651660	121651759	2.94	0.61	2.33	1.29e-06	0.000443	2072	upstream	CLASP1
chr2	121651660	121651759	2.94	0.61	2.33	1.29e-06	0.000443	2009	inside	NIFK-AS1
chr15	65841944	65842043	2.57	0.23	2.33	1.53e-06	0.000479	1440	upstream	U6
chr6	144065527	144065626	2.56	0.23	2.33	1.62e-06	0.000489	927	upstream	PLAGL1
chr6	78868727	78868826	2.92	0.61	2.32	1.62e-06	0.00049	1254	inside	IRAK1BP1
chr11	75816257	75816356	3.4	1.09	2.31	1.02e-06	0.000405	850	upstream	RP11-535A19.2
chr11	75816257	75816356	3.4	1.09	2.31	1.02e-06	0.000405	1089	inside	UVRAG
chr10	102642779	102642878	2.37	0.06	2.31	1.59e-06	0.000486	1261	overlapEnd	RP11-47A8.5
chr10	102642779	102642878	2.37	0.06	2.31	1.59e-06	0.000486	1617	upstream	TRIM8
chr3	150887895	150887994	2.31	0	2.3	1.03e-06	0.000406	3065	inside	FAM188B2
chr3	150887895	150887994	2.31	0	2.3	1.03e-06	0.000406	2641	upstream	RP11-166N6.2
chr17	44122903	44123002	2.89	0.61	2.29	1.61e-06	0.000489	699	inside	HDAC5
chr19	37270596	37270695	2.4	0.12	2.28	5.86e-07	0.000317	822	inside	CTD-3220F14.1
chr9	38426539	38426638	2.46	0.18	2.28	9.09e-07	0.000385	2091	upstream	IGFBPL1
chr1	226742801	226742900	2.84	0.56	2.28	1.22e-06	0.000434	3477	upstream	ITPKB
chr15	30578644	30578743	2.25	0	2.25	4.72e-07	0.000291	2440	upstream	U8
chr3	185499295	185499394	3.7	1.48	2.22	1.33e-06	0.00045	237	upstream	TMEM41A
chr11	102747457	102747556	2.55	0.43	2.13	1.22e-06	0.000434	488	inside	WTAPP1
chr16	70029207	70029306	0.38	2.39	-2	1.3e-06	0.000445	1039	upstream	MIR1972-2
chr7	142796748	142796847	0.15	2.15	-2	1.53e-06	0.000479	0	overlapStart	TRBJ2-3
chr7	142796748	142796847	0.15	2.15	-2	1.53e-06	0.000479	150	upstream	TRBJ2-4
chr7	142796748	142796847	0.15	2.15	-2	1.53e-06	0.000479	271	upstream	TRBJ2-5
chr7	142796748	142796847	0.15	2.15	-2	1.53e-06	0.000479	391	upstream	TRBJ2-6
chr7	142796748	142796847	0.15	2.15	-2	1.53e-06	0.000479	608	upstream	TRBJ2-7
chr7	142796848	142796947	0.15	2.15	-2	1.53e-06	0.000479	0	overlapEnd	TRBJ2-3
chr7	142796848	142796947	0.15	2.15	-2	1.53e-06	0.000479	50	upstream	TRBJ2-4
chr7	142796848	142796947	0.15	2.15	-2	1.53e-06	0.000479	171	upstream	TRBJ2-5
chr7	142796848	142796947	0.15	2.15	-2	1.53e-06	0.000479	291	upstream	TRBJ2-6
chr7	142796848	142796947	0.15	2.15	-2	1.53e-06	0.000479	508	upstream	TRBJ2-7
chr15	23298244	23298343	0.06	2.08	-2.02	1.64e-06	0.000493	4576	upstream	HERC2P7
chr1	16770701	16770800	0.09	2.12	-2.03	5.44e-07	0.000309	463	upstream	MST1L
chr17	17477103	17477202	0.45	2.48	-2.03	1.17e-06	0.000427	116	inside	MED9
chr6	121580527	121580626	0.48	2.51	-2.03	1.37e-06	0.000455	5	upstream	RNU2-8P
chr5	178630875	178630974	0.94	2.97	-2.03	1.56e-06	0.000483	259	upstream	CLK4
chr11	37721257	37721356	1.42	3.45	-2.03	1.6e-06	0.000488	4309	upstream	RPL7AP56
chr7	38344748	38344847	1.64	3.69	-2.05	5.82e-07	0.000316	3749	upstream	TRGV6
chr7	38344748	38344847	1.64	3.69	-2.05	5.82e-07	0.000316	3170	inside	TRG-AS1
chr4	49554039	49554138	0.3	2.35	-2.05	6.01e-07	0.000321	4603	upstream	MTCO3P42
chr4	49554039	49554138	0.3	2.35	-2.05	6.01e-07	0.000321	4006	inside	RP11-241F15.7
chr6	31621227	31621326	0	2.05	-2.05	6.06e-07	0.000322	506	inside	PRRC2A
chr6	31621227	31621326	0	2.05	-2.05	6.06e-07	0.000322	1752	upstream	SNORA38
chr8	127416875	127416974	0.38	2.43	-2.05	6.48e-07	0.000331	2584	inside	POU5F1B
chr17	17682103	17682202	0	2.05	-2.05	7.16e-07	0.000347	4414	upstream	SMCR2
chr17	17682103	17682202	0	2.05	-2.05	7.16e-07	0.000347	629	inside	RAI1
chr19	12498396	12498495	0.58	2.63	-2.05	7.82e-07	0.000361	4179	upstream	MTND2P40
chr2	95152060	95152159	0.62	2.68	-2.05	8.08e-07	0.000366	2625	upstream	MRPS5
chr19	17075896	17075995	0.4	2.46	-2.05	1.1e-06	0.000418	270	upstream	HAUS8
chr19	17075896	17075995	0.4	2.46	-2.05	1.1e-06	0.000418	114	inside	MYO9B
chr2	131352560	131352659	0.35	2.39	-2.05	1.18e-06	0.000428	579	inside	AC073869.2
chr16	46835907	46836006	0.03	2.08	-2.05	1.29e-06	0.000444	4495	upstream	C16orf87
chr5	69089275	69089374	1.2	3.25	-2.06	1.1e-06	0.000418	4271	upstream	SLC30A5
chrX	118494046	118494145	0.93	2.99	-2.06	1.15e-06	0.000424	1752	upstream	DOCK11
chr11	82970657	82970756	0.85	2.92	-2.07	5.56e-07	0.000311	72	upstream	PRCP
chr13	100588510	100588609	0.95	3.02	-2.07	8.39e-07	0.000372	918	inside	GGACT
chr13	100588510	100588609	0.95	3.02	-2.07	8.39e-07	0.000372	1363	upstream	RP11-151A6.4
chr21	31660264	31660363	0.23	2.3	-2.07	8.64e-07	0.000376	763	upstream	AP000253.1
chr21	31660264	31660363	0.23	2.3	-2.07	8.64e-07	0.000376	641	inside	SOD1
chr21	31660264	31660363	0.23	2.3	-2.07	8.64e-07	0.000376	641	inside	SOD1
chr21	31660264	31660363	0.23	2.3	-2.07	8.64e-07	0.000376	3942	upstream	SNORA81
chr17	58332803	58332902	0.23	2.31	-2.08	6.39e-07	0.000329	4042	upstream	TSPOAP1
chr17	58332803	58332902	0.23	2.31	-2.08	6.39e-07	0.000329	294	upstream	MIR142
chr1	161510801	161510900	1.94	4.02	-2.08	7e-07	0.000343	2275	upstream	RP11-25K21.6
chr5	178006875	178006974	0.28	2.36	-2.08	1.09e-06	0.000415	469	inside	FAM153C
chr19	40750196	40750295	0.06	2.15	-2.09	3.39e-07	0.000256	1257	inside	C19orf54
chr19	40750196	40750295	0.06	2.15	-2.09	3.39e-07	0.000256	341	upstream	SNRPA
chr16	30558807	30558906	0.18	2.27	-2.09	3.99e-07	0.000271	527	upstream	AC002310.13
chr16	30558807	30558906	0.18	2.27	-2.09	3.99e-07	0.000271	308	upstream	ZNF764
chr16	26599407	26599506	0.48	2.57	-2.09	4.07e-07	0.000273	4593	upstream	AC002331.1
chr14	74494982	74495081	0.77	2.86	-2.09	7.66e-07	0.000358	804	upstream	NPC2
chr14	74494982	74495081	0.77	2.86	-2.09	7.66e-07	0.000358	1261	inside	ISCA2
chr5	109462675	109462774	0.09	2.18	-2.09	1.07e-06	0.000414	4578	upstream	RP11-231G15.2
chr12	122080519	122080618	0.41	2.49	-2.09	1.31e-06	0.000448	1796	inside	MLXIP
chr1	229302701	229302800	0.95	3.04	-2.09	1.56e-06	0.000482	2056	upstream	SPHAR
chr17	50535203	50535302	0.81	2.9	-2.1	2.28e-07	0.00022	2659	inside	EPN3
chr17	58335103	58335202	0.52	2.62	-2.1	3.68e-07	0.000262	2594	upstream	MIR142
chr1	223989201	223989300	0.36	2.45	-2.1	4.27e-07	0.000278	3293	inside	GTF2IP20
chr1	223989201	223989300	0.36	2.45	-2.1	4.27e-07	0.000278	3442	upstream	RP11-504P24.3
chr1	223989201	223989300	0.36	2.45	-2.1	4.27e-07	0.000278	4961	upstream	RP11-504P24.9
chr13	24123610	24123709	0.72	2.83	-2.1	6.52e-07	0.000331	104	inside	IPO7P2
chr6	41924927	41925026	1.58	3.67	-2.1	1.13e-06	0.00042	3787	upstream	MED20
chr6	41924927	41925026	1.58	3.67	-2.1	1.13e-06	0.00042	3738	inside	BYSL
chr10	102718979	102719078	0.6	2.71	-2.11	3.51e-07	0.000259	4571	upstream	ARL3
chr10	102718979	102719078	0.6	2.71	-2.11	3.51e-07	0.000259	4440	inside	SFXN2
chr8	75176475	75176574	0.83	2.94	-2.11	4.98e-07	0.000298	81	inside	RP11-697M17.2
chr16	3159507	3159606	0.54	2.66	-2.12	4.71e-07	0.000291	2023	upstream	RP11-473M20.16
chr9	134501339	134501438	0.03	2.15	-2.12	4.75e-07	0.000292	4033	upstream	RP11-473E2.2
chr14	63855382	63855481	2.2	4.31	-2.12	4.8e-07	0.000293	2398	inside	SYNE2
chr16	68652107	68652206	0.85	2.97	-2.12	5.16e-07	0.000302	158	upstream	RP11-615I2.3
chr1	203810701	203810800	1.54	3.67	-2.12	1.57e-06	0.000484	4437	upstream	RP11-397P13.6
chr20	45630031	45630130	0.25	2.39	-2.13	5.66e-08	0.000135	1137	inside	WFDC9
chr20	45630031	45630130	0.25	2.39	-2.13	5.66e-08	0.000135	504	inside	WFDC10A
chr12	50505919	50506018	1.3	3.43	-2.13	2.69e-07	0.000236	933	inside	DIP2B
chr10	17645879	17645978	0.09	2.22	-2.13	3.08e-07	0.000247	2000	upstream	STAM-AS1
chr10	17645879	17645978	0.09	2.22	-2.13	3.08e-07	0.000247	1753	inside	STAM
chr17	19047803	19047902	0.5	2.63	-2.13	7.01e-07	0.000343	165	upstream	GRAP
chr19	52026396	52026495	0.64	2.77	-2.13	1.02e-06	0.000404	3744	inside	ZNF614
chr22	40823981	40824080	0	2.14	-2.14	6.98e-07	0.000343	4581	upstream	SLC25A17
chr1	228393101	228393200	1.77	3.9	-2.14	1.38e-06	0.000457	1089	upstream	RP11-245P10.8
chr13	90226810	90226909	0.4	2.56	-2.15	6.62e-08	0.000143	3474	upstream	KRT18P27
chr1	24558701	24558800	1.33	3.48	-2.15	6.85e-08	0.000143	2676	upstream	RP4-594I10.3
chr1	24558701	24558800	1.33	3.48	-2.15	6.85e-08	0.000143	2589	inside	NCMAP
chr1	24558701	24558800	1.33	3.48	-2.15	6.85e-08	0.000143	4826	upstream	RP11-496D1.2
chr16	57015907	57016006	0.66	2.82	-2.15	1.52e-06	0.000477	1806	upstream	RP11-322D14.1
chr3	138479095	138479194	0.56	2.72	-2.16	1.37e-07	0.000183	2870	upstream	RP11-80P20.3
chr6	41767927	41768026	1.48	3.64	-2.16	2.59e-07	0.000232	3466	upstream	RP11-298J23.8
chr1	145292501	145292600	0.18	2.34	-2.16	3.88e-07	0.000267	4745	upstream	RP11-89F3.2
chr12	108731219	108731318	0.58	2.75	-2.16	1e-06	0.000401	277	inside	CORO1C
chr14	74472182	74472281	0.76	2.92	-2.16	1.16e-06	0.000425	78	inside	RP3-449M8.9
chr6	14284327	14284426	1.38	3.54	-2.16	1.36e-06	0.000453	1027	inside	LINC01108
chr3	141321195	141321294	0.88	3.05	-2.17	7.45e-07	0.000354	2918	upstream	ZBTB38
chr6	25163927	25164026	0.66	2.85	-2.18	5.59e-08	0.000134	2528	inside	CMAHP
chr8	43033575	43033674	0.15	2.33	-2.18	2.71e-07	0.000236	519	upstream	FNTA
chrX	102717946	102718045	0.26	2.45	-2.18	3.41e-07	0.000256	2642	upstream	BHLHB9
chr14	91413682	91413781	1.55	3.73	-2.18	1.28e-06	0.000443	4062	inside	CCDC88C
chr14	91413682	91413781	1.55	3.73	-2.18	1.28e-06	0.000443	4484	upstream	RP11-895M11.3
chr2	197695960	197696059	0.06	2.25	-2.19	5.37e-08	0.000132	2853	inside	AC011997.1
chr15	45445544	45445643	0.69	2.88	-2.19	1.3e-07	0.00018	3735	upstream	RP11-519G16.5
chr15	45445544	45445643	0.69	2.88	-2.19	1.3e-07	0.00018	2783	upstream	RP11-519G16.3
chr17	31316103	31316202	0.56	2.76	-2.19	2.43e-07	0.000226	1990	upstream	EVI2B
chr17	31316103	31316202	0.56	2.76	-2.19	2.43e-07	0.000226	2628	inside	CTD-2370N5.3
chr11	118608957	118609056	1.1	3.29	-2.19	3.66e-07	0.000262	2516	inside	PHLDB1
chr8	100555975	100556074	1.5	3.68	-2.19	1.21e-06	0.000432	3709	inside	ANKRD46
chr8	100555975	100556074	1.5	3.68	-2.19	1.21e-06	0.000432	4261	upstream	GAPDHP62
chr15	38692444	38692543	1.4	3.6	-2.2	7.51e-08	0.000147	4054	upstream	C15orf53
chr12	51269919	51270018	0.4	2.6	-2.2	1.18e-07	0.000175	871	inside	SMAGP
chr16	29679107	29679206	0	2.19	-2.2	1.31e-07	0.00018	98	inside	QPRT
chr11	102465857	102465956	0.54	2.74	-2.2	2.81e-07	0.00024	4427	inside	TMEM123
chr11	102465857	102465956	0.54	2.74	-2.2	2.81e-07	0.00024	1298	upstream	RP11-315O6.2
chr14	24597782	24597881	0.88	3.08	-2.2	3.71e-07	0.000263	2058	inside	RP11-104E19.1
chr1	11782001	11782100	0.92	3.11	-2.2	9.9e-07	0.000399	2381	upstream	RP11-56N19.5
chr8	56056075	56056174	0.09	2.3	-2.21	4.18e-08	0.000123	4867	upstream	RP11-446E9.1
chr8	119162775	119162874	0.12	2.33	-2.21	1.12e-07	0.000171	2159	upstream	MAL2
chr12	48333019	48333118	1.62	3.83	-2.21	3.19e-07	0.00025	4546	upstream	RP11-370I10.10
chr20	46020131	46020230	1.21	3.43	-2.22	7.32e-07	0.000351	1842	inside	RP11-465L10.10
chr20	46020131	46020230	1.21	3.43	-2.22	7.32e-07	0.000351	1459	upstream	SLC12A5
chr6	25727927	25728026	1.35	3.57	-2.22	9.29e-07	0.000389	1399	upstream	HIST1H2AA
chr6	25727927	25728026	1.35	3.57	-2.22	9.29e-07	0.000389	4470	upstream	HIST1H2APS1
chr8	92886775	92886874	0.8	3.02	-2.22	1.33e-06	0.00045	3790	inside	CTD-3239E11.2
chrX	40177646	40177745	1.29	3.52	-2.23	2.61e-07	0.000233	316	upstream	BCOR
chrX	40177646	40177745	1.29	3.52	-2.23	2.61e-07	0.000233	316	upstream	BCOR
chr11	79612457	79612556	0.65	2.88	-2.23	3.58e-07	0.000261	156	upstream	RP11-258O13.1
chr2	120346760	120346859	2.45	4.68	-2.23	1.4e-06	0.000461	616	inside	INHBB
chr1	162370501	162370600	1.05	3.29	-2.24	3.01e-08	0.000106	3592	inside	C1orf226
chr12	89710519	89710618	1.78	4.02	-2.24	2.58e-07	0.000232	1218	upstream	ATP2B1
chr12	89710519	89710618	1.78	4.02	-2.24	2.58e-07	0.000232	1559	inside	LINC00936
chr7	80664248	80664347	0.98	3.21	-2.24	7.71e-07	0.00036	1662	upstream	AC073850.6
chr10	97686879	97686978	1.49	3.73	-2.24	1.13e-06	0.000421	344	inside	AVPI1
chrX	48590046	48590145	1.48	3.72	-2.24	1.33e-06	0.00045	3	inside	WDR13
chr8	124535175	124535274	1.87	4.11	-2.24	1.51e-06	0.000476	4183	inside	TATDN1
chr8	124535175	124535274	1.87	4.11	-2.24	1.51e-06	0.000476	3828	upstream	NDUFB9
chrX	135419146	135419245	0.36	2.61	-2.25	4.01e-08	0.000121	2697	upstream	SMIM10L2A
chr1	156017201	156017300	1.14	3.4	-2.25	7.84e-08	0.00015	3658	inside	SSR2
chr11	125063257	125063356	0.7	2.95	-2.25	2.41e-07	0.000225	189	inside	SLC37A2
chr10	5612479	5612578	1.93	4.18	-2.25	1.37e-06	0.000456	1685	upstream	RP11-336A10.5
chr11	74175757	74175856	1.15	3.4	-2.26	3.45e-07	0.000258	4546	upstream	C2CD3
chr11	74175757	74175856	1.15	3.4	-2.26	3.45e-07	0.000258	4657	inside	PPME1
chr12	12725019	12725118	1.86	4.13	-2.27	4.52e-08	0.000126	1007	upstream	RP11-180M15.4
chr12	12725019	12725118	1.86	4.13	-2.27	4.52e-08	0.000126	798	upstream	APOLD1
chr15	63381844	63381943	0.38	2.65	-2.27	1.05e-07	0.000167	217	inside	CA12
chr14	68115182	68115281	0.94	3.21	-2.27	2.01e-07	0.000211	1037	upstream	CTD-2566J3.2
chr9	41672239	41672338	0.06	2.33	-2.27	2.21e-07	0.000217	67	overlapEnd	Y_RNA
chr22	25644281	25644380	1.17	3.44	-2.27	2.71e-07	0.000236	2880	upstream	YES1P1
chr18	21603481	21603580	0.53	2.8	-2.27	2.89e-07	0.000242	2596	upstream	ESCO1
chr12	93380919	93381018	1.28	3.55	-2.27	4.59e-07	0.000288	3182	upstream	RP11-486A14.2
[truncated: 130 more rows]

## Sheet: Supplementary_Table_4
Supplementary Table 4 | The list of KEGG pathway associated with annotated DERs
ID	Description	P-value	Adjusted P-value	Q-value	Gene ID	Count
hsa05205	Proteoglycans in cancer	0.000795808	0.0609314	0.0564108	960/5777/4233/80326/6385	5
hsa05226	Gastric cancer	0.00206254	0.0609314	0.0564108	4088/4233/80326/2253	4
hsa04520	Adherens junction	0.00220234	0.0609314	0.0564108	4088/5777/4233	3
hsa05225	Hepatocellular carcinoma	0.00312223	0.0647862	0.0599796	221357/4088/4233/80326	4
hsa04550	Signaling pathways regulating pluripotency of stem cells	0.0153865	0.255416	0.236467	4088/80326/3670	3
hsa04390	Hippo signaling pathway	0.01938	0.268089	0.248199	4088/80326/6788	3
hsa05218	Melanoma	0.0288294	0.33599	0.311063	4233/2253	2
hsa05130	Pathogenic Escherichia coli infection	0.0327511	0.33599	0.311063	7009/5777/4644	3
hsa00920	Sulfur metabolism	0.0364327	0.33599	0.311063	8991	1
hsa04512	ECM-receptor interaction	0.0407854	0.338519	0.313404	960/6385	2
hsa04068	FoxO signaling pathway	0.0829818	0.468589	0.433823	114907/4088	2
hsa00534	Glycosaminoglycan biosynthesis - heparan sulfate / heparin	0.0852925	0.468589	0.433823	9957	1
hsa05418	Fluid shear stress and atherosclerosis	0.0907621	0.468589	0.433823	221357/6385	2
hsa04950	Maturity onset diabetes of the young	0.0920741	0.468589	0.433823	4760	1
hsa04010	MAPK signaling pathway	0.0933861	0.468589	0.433823	4233/6788/2253	3
hsa04392	Hippo signaling pathway - multiple species	0.0988072	0.468589	0.433823	6788	1
hsa05224	Breast cancer	0.102238	0.468589	0.433823	80326/2253	2
hsa03010	Ribosome	0.109312	0.468589	0.433823	6157/51065	2
hsa04310	Wnt signaling pathway	0.116516	0.468589	0.433823	4088/80326	2
hsa03050	Proteasome	0.157275	0.468589	0.433823	5704	1
hsa05169	Epstein-Barr virus infection	0.159393	0.468589	0.433823	5704/960	2
hsa00270	Cysteine and methionine metabolism	0.166656	0.468589	0.433823	58478	1
hsa05144	Malaria	0.169761	0.468589	0.433823	4233	1
hsa04015	Rap1 signaling pathway	0.181853	0.468589	0.433823	4233/2253	2
hsa00480	Glutathione metabolism	0.188156	0.468589	0.433823	221357	1
hsa05321	Inflammatory bowel disease (IBD)	0.206157	0.468589	0.433823	4088	1
hsa05217	Basal cell carcinoma	0.209119	0.468589	0.433823	80326	1
hsa04014	Ras signaling pathway	0.211602	0.468589	0.433823	4233/2253	2
hsa05131	Shigellosis	0.22256	0.468589	0.433823	960/7323	2
hsa05223	Non-small cell lung cancer	0.223772	0.468589	0.433823	4233	1
hsa05211	Renal cell carcinoma	0.226671	0.468589	0.433823	4233	1
hsa05230	Central carbon metabolism in cancer	0.226671	0.468589	0.433823	4233	1
hsa00982	Drug metabolism - cytochrome P450	0.22956	0.468589	0.433823	221357	1
hsa05120	Epithelial cell signaling in Helicobacter pylori infection	0.22956	0.468589	0.433823	4233	1
hsa04144	Endocytosis	0.232193	0.468589	0.433823	4088/64744	2
hsa01524	Platinum drug resistance	0.235306	0.468589	0.433823	221357	1
hsa05100	Bacterial invasion of epithelial cells	0.238163	0.468589	0.433823	4233	1
hsa05140	Leishmaniasis	0.238163	0.468589	0.433823	5777	1
hsa00980	Metabolism of xenobiotics by cytochrome P450	0.246674	0.468589	0.433823	221357	1
hsa05212	Pancreatic cancer	0.246674	0.468589	0.433823	4088	1
hsa05220	Chronic myeloid leukemia	0.246674	0.468589	0.433823	4088	1
hsa00983	Drug metabolism - other enzymes	0.252296	0.468589	0.433823	221357	1
hsa01521	EGFR tyrosine kinase inhibitor resistance	0.255092	0.468589	0.433823	4233	1
hsa04662	B cell receptor signaling pathway	0.255092	0.468589	0.433823	5777	1
hsa05206	MicroRNAs in cancer	0.259871	0.468589	0.433823	960/4233	2
hsa05204	Chemical carcinogenesis	0.260654	0.468589	0.433823	221357	1
hsa04146	Peroxisome	0.266176	0.468589	0.433823	8443	1
hsa05210	Colorectal cancer	0.274384	0.468589	0.433823	4088	1
hsa05235	PD-L1 expression and PD-1 checkpoint pathway in cancer	0.282503	0.468589	0.433823	5777	1
hsa03015	mRNA surveillance pathway	0.287867	0.468589	0.433823	1478	1
hsa04350	TGF-beta signaling pathway	0.295841	0.468589	0.433823	4088	1
hsa04640	Hematopoietic cell lineage	0.29848	0.468589	0.433823	960	1
hsa00564	Glycerophospholipid metabolism	0.306338	0.468589	0.433823	8443	1
hsa04933	AGE-RAGE signaling pathway in diabetic complications	0.31153	0.468589	0.433823	4088	1
hsa04916	Melanogenesis	0.314112	0.468589	0.433823	80326	1
hsa04659	Th17 cell differentiation	0.321802	0.468589	0.433823	4088	1
hsa04660	T cell receptor signaling pathway	0.321802	0.468589	0.433823	5777	1
hsa04650	Natural killer cell mediated cytotoxicity	0.346837	0.496336	0.459512	5777	1
hsa04919	Thyroid hormone signaling pathway	0.363829	0.5092	0.471422	9440	1
hsa04110	Cell cycle	0.368605	0.5092	0.471422	4088	1
hsa04151	PI3K-Akt signaling pathway	0.374231	0.5092	0.471422	4233/2253	2
hsa05010	Alzheimer disease	0.380971	0.510009	0.472171	5704/80326	2
hsa05017	Spinocerebellar ataxia	0.389671	0.513376	0.475288	5704	1
hsa04371	Apelin signaling pathway	0.401079	0.52015	0.481559	4088	1
hsa04120	Ubiquitin mediated proteolysis	0.407825	0.520761	0.482125	7323	1
hsa04514	Cell adhesion molecules (CAMs)	0.414498	0.521262	0.482589	6385	1
hsa04218	Cellular senescence	0.438348	0.524743	0.485812	4088	1
hsa04150	mTOR signaling pathway	0.440469	0.524743	0.485812	80326	1
hsa04934	Cushing syndrome	0.440469	0.524743	0.485812	80326	1
hsa04630	JAK-STAT signaling pathway	0.446786	0.524743	0.485812	5777	1
hsa05161	Hepatitis B	0.448877	0.524743	0.485812	4088	1
hsa04141	Protein processing in endoplasmic reticulum	0.465327	0.536418	0.496621	7323	1
hsa03013	RNA transport	0.489117	0.552938	0.511915	9086	1
hsa04360	Axon guidance	0.492981	0.552938	0.511915	4233	1
hsa05202	Transcriptional misregulation in cancer	0.508157	0.562361	0.520639	4233	1
hsa04510	Focal adhesion	0.530103	0.578928	0.535977	4233	1
hsa05168	Herpes simplex virus 1 infection	0.541568	0.580566	0.537493	90592/340252	2
hsa04810	Regulation of actin cytoskeleton	0.55281	0.580566	0.537493	2253	1
hsa05166	Human T-cell leukemia virus 1 infection	0.55281	0.580566	0.537493	4088	1
hsa04714	Thermogenesis	0.559581	0.580566	0.537493	388753	1
hsa05012	Parkinson disease	0.588846	0.603385	0.558619	5704	1
hsa05016	Huntington disease	0.669648	0.677815	0.627527	5704	1
hsa05165	Human papillomavirus infection	0.709176	0.709176	0.656561	80326	1
